# Supplementary material for: Ethyl 3-benzyl­idenecarbazate
Source: Acta Crystallogr Sect E Struct Rep Online. 2010 Nov 27;66(Pt 12):o3337. doi: 10.1107/S1600536810048865 (PMC3011406; doi:10.1107/S1600536810048865)
Supplement: Supplementary file 2 [file e-66-o3337-Isup2.hkl]

# 
# h,k,l, Fc-squared, Fo-squared, sigma(Fo-squared) and status flag 
# 
data_I
_shelx_title ' 1 in Pbca' 
_shelx_refln_list_code          4 
_shelx_F_calc_maximum      246.99 
_exptl_crystal_F_000       816.00 
_reflns_d_resolution_high  0.7702 
 
loop_ 
 _symmetry_equiv_pos_as_xyz 
 'x, y, z' 
 '-x+1/2, -y, z+1/2' 
 '-x, y+1/2, -z+1/2' 
 'x+1/2, -y+1/2, -z' 
 '-x, -y, -z' 
 'x-1/2, y, -z-1/2' 
 'x, -y-1/2, z-1/2' 
 '-x-1/2, y-1/2, z' 
 
_cell_length_a    11.3087 
_cell_length_b     7.6693 
_cell_length_c    24.6836 
_cell_angle_alpha  90.000 
_cell_angle_beta   90.000 
_cell_angle_gamma  90.000 
 
_shelx_F_squared_multiplier     1.000 
 
loop_ 
 _refln_index_h 
 _refln_index_k 
 _refln_index_l 
 _refln_F_squared_calc 
 _refln_F_squared_meas 
 _refln_F_squared_sigma 
 _refln_observed_status 
   2   0   0    10490.34    10014.43    257.28 o 
   4   0   0      476.07      394.49     15.34 o 
   6   0   0      101.35       89.40     11.23 o 
   8   0   0      397.79      384.56     21.23 o 
  10   0   0       18.02       36.95     13.77 o 
  12   0   0       43.58       14.68     20.76 o 
  14   0   0        6.14       -5.08     21.47 o 
   2   1   0       78.24       63.25      5.81 o 
   4   1   0       12.50        5.92      4.52 o 
   6   1   0     1173.14     1046.01     25.12 o 
   8   1   0       10.59        7.30      6.91 o 
  10   1   0      975.55     1117.45     34.40 o 
  12   1   0      100.48       65.18     25.76 o 
  14   1   0       13.68       12.52     11.61 o 
   0   2   0    61002.27    51702.16 133398.31 o 
   2   2   0      312.41      356.87      8.37 o 
   4   2   0      481.72      459.18     14.19 o 
   6   2   0      451.98      392.08     16.12 o 
   8   2   0       86.37       81.90     10.24 o 
  10   2   0      509.82      604.60     24.88 o 
  12   2   0        7.57        2.26      9.66 o 
  14   2   0        4.97        7.85      8.23 o 
   2   3   0      711.33      682.23     12.95 o 
   4   3   0     1428.59     1484.10     28.13 o 
   6   3   0      337.12      312.45     11.10 o 
   8   3   0      406.26      405.84     19.67 o 
  10   3   0      270.01      302.08     19.81 o 
  12   3   0       21.96       22.27     12.04 o 
  14   3   0        6.36       21.05     21.57 o 
   0   4   0     1708.12     1723.16     81.07 o 
   2   4   0       15.93       35.06      3.75 o 
   4   4   0      499.70      425.12     13.08 o 
   6   4   0      322.49      323.25     11.48 o 
   8   4   0        5.47       11.49      7.62 o 
  10   4   0      267.86      281.77     15.66 o 
  12   4   0        2.37       -5.65      7.89 o 
   2   5   0       31.05       35.19     10.75 o 
   4   5   0      114.72       98.41     13.65 o 
   6   5   0      111.25      123.80      8.12 o 
   8   5   0      211.04      239.69     14.11 o 
  10   5   0       16.21       30.71     12.84 o 
  12   5   0        4.95       14.34      8.81 o 
   0   6   0     1279.84     1512.25     44.49 o 
   2   6   0        4.35        4.99      3.00 o 
   4   6   0        0.60       -8.58     15.45 o 
   6   6   0        0.71        6.35     11.52 o 
   8   6   0       14.50       30.18     18.00 o 
  10   6   0        0.32       16.14      9.22 o 
   2   7   0       76.25       70.40     16.24 o 
   4   7   0       44.72       35.06     24.81 o 
   6   7   0        8.34       13.38     16.14 o 
   8   7   0       14.34       36.78     16.96 o 
  10   7   0        5.76       29.85     16.91 o 
   0   8   0        3.58        1.29      4.24 o 
   2   8   0       30.86       43.35     32.63 o 
   4   8   0        0.60        2.05     14.04 o 
   6   8   0        5.38        0.32     19.22 o 
   8   8   0        3.75        0.26     17.47 o 
   2   9   0       19.43        8.79      8.14 o 
   4   9   0        0.29      -12.27     20.10 o 
   6   9   0        5.66       22.86     27.98 o 
   1   1   1      555.87      567.00      7.38 o 
   2   1   1      459.97      421.39      8.79 o 
   3   1   1      753.88      737.71     12.25 o 
   4   1   1     1249.65     1170.66     16.29 o 
   5   1   1      399.34      389.88      9.15 o 
   6   1   1      429.69      442.25     10.88 o 
   7   1   1       12.58       13.47      4.50 o 
   8   1   1      189.99      180.65      8.41 o 
   9   1   1       83.42       92.49      8.19 o 
  10   1   1       40.79       44.11      7.59 o 
  11   1   1        5.88        2.48      6.44 o 
  12   1   1        1.69        6.71      8.32 o 
  13   1   1       10.61       17.37      9.47 o 
  14   1   1        0.03        1.33      7.38 o 
   0   2   1    16323.14    15356.47    741.28 o 
   1   2   1      467.33      327.40      5.03 o 
   2   2   1     3075.56     2825.76     29.86 o 
   3   2   1       46.66       38.64      4.01 o 
   4   2   1       74.68       74.89      4.46 o 
   5   2   1        2.08        8.81      4.11 o 
   6   2   1      337.75      318.51      9.55 o 
   7   2   1      109.30       99.48      7.14 o 
   8   2   1       43.52       32.28      6.29 o 
   9   2   1       11.10       16.69      6.20 o 
  10   2   1      121.75      112.65      9.90 o 
  11   2   1        2.79        6.72      7.68 o 
  12   2   1       18.26        9.88      7.68 o 
  13   2   1        0.02        0.36      7.89 o 
  14   2   1        5.63        9.83      5.49 o 
   1   3   1       22.30       27.25      2.71 o 
   2   3   1      183.51      206.93      5.36 o 
   3   3   1      114.18       98.96      3.30 o 
   4   3   1       25.04       35.86      3.22 o 
   5   3   1       75.22       77.95      4.19 o 
   6   3   1       17.73       10.77      3.77 o 
   7   3   1        9.30        6.37      4.55 o 
   8   3   1      132.07      123.93      8.05 o 
   9   3   1        2.55        2.97      5.33 o 
  10   3   1       85.53       88.64      9.20 o 
  11   3   1       16.12       16.73      6.99 o 
  12   3   1        8.88        8.63      6.70 o 
  13   3   1        1.62       -6.11      7.56 o 
   0   4   1      421.75      347.86     24.24 o 
   1   4   1      165.12      154.46      4.49 o 
   2   4   1        0.00       -1.05      1.47 o 
   3   4   1      473.21      505.99     11.66 o 
   4   4   1        8.31        5.58      2.79 o 
   5   4   1       93.54      114.07      5.39 o 
   6   4   1        1.14        4.58      3.02 o 
   7   4   1       30.53       37.52      4.44 o 
   8   4   1       79.73       76.77      5.72 o 
   9   4   1        8.83        9.91      4.61 o 
  10   4   1        8.95        9.63      6.63 o 
  11   4   1        0.49        3.86      5.66 o 
  12   4   1        8.66        8.86      5.77 o 
  13   4   1        0.87        3.77      6.64 o 
   1   5   1      193.56      191.27      7.87 o 
   2   5   1        8.34        5.16      2.24 o 
   3   5   1      125.30      155.32     10.96 o 
   4   5   1       21.14       22.95      7.80 o 
   5   5   1       26.38       32.59      3.52 o 
   6   5   1      170.32      168.94      6.60 o 
   7   5   1       14.09        4.76      3.86 o 
   8   5   1        0.11        1.04      3.31 o 
   9   5   1       57.17       44.36      8.51 o 
  10   5   1        7.36        0.47      4.22 o 
  11   5   1        5.54        3.57      5.54 o 
  12   5   1        2.17        7.14      5.84 o 
   0   6   1        2.22        2.02      3.71 o 
   1   6   1        3.48        2.11      2.67 o 
   2   6   1       34.15       32.73      3.79 o 
   3   6   1       10.08       17.10      9.62 o 
   4   6   1        3.13       10.62     10.54 o 
   5   6   1        2.83        1.91      7.58 o 
   6   6   1       27.41       21.77     10.32 o 
   7   6   1        7.72        5.77      4.07 o 
   8   6   1        7.78        6.70      4.52 o 
   9   6   1        0.75        1.26      3.89 o 
  10   6   1        0.03        3.02      9.90 o 
  11   6   1        1.30        5.85      9.90 o 
   1   7   1       18.15        9.69      4.18 o 
   2   7   1        1.59        0.93      2.90 o 
   3   7   1       25.25       29.91     11.62 o 
   4   7   1       42.60       48.76     13.29 o 
   5   7   1        0.25      -10.74     13.75 o 
   6   7   1        0.18        2.53      9.05 o 
   7   7   1        8.37       12.36     10.19 o 
   8   7   1        5.06       11.50     11.22 o 
   9   7   1        0.77       -8.40     10.75 o 
  10   7   1        7.55       11.96     10.94 o 
   0   8   1       27.57        6.87      7.74 o 
   1   8   1        1.64        1.04      2.01 o 
   2   8   1       18.86       14.23      6.98 o 
   3   8   1       13.88       30.33     12.84 o 
   4   8   1        2.98       11.85     11.88 o 
   5   8   1        6.26        6.87     16.98 o 
   6   8   1        0.04        8.44     15.16 o 
   7   8   1        0.57       15.55     17.93 o 
   8   8   1        6.40        3.35     11.10 o 
   1   9   1        1.47       -2.32     10.34 o 
   2   9   1        0.62        8.68      6.95 o 
   3   9   1        2.16       15.45     13.99 o 
   4   9   1        0.18       15.48     14.29 o 
   5   9   1        0.06        9.53     15.93 o 
   6   9   1        4.33        8.13     14.51 o 
   2   0   2      131.84      179.98      6.47 o 
   3   0   2     8914.87     7292.77    134.01 o 
   4   0   2     5276.26     4625.15     87.37 o 
   5   0   2      250.54      248.38      9.13 o 
   6   0   2       91.41       97.60      8.07 o 
   7   0   2      321.84      361.78     13.62 o 
   8   0   2       55.68       71.91     11.45 o 
   9   0   2      271.19      330.69     16.85 o 
  10   0   2       46.73       30.18      9.29 o 
  11   0   2      183.44      193.77     15.89 o 
  12   0   2      173.32      217.13     18.75 o 
  13   0   2        0.02        4.23     13.65 o 
  14   0   2       18.12       11.71     13.27 o 
   1   1   2      317.11      284.86      6.36 o 
   2   1   2    50308.75    43050.92   2457.00 o 
   3   1   2     1134.83     1059.26     16.25 o 
   4   1   2      356.20      349.22      7.74 o 
   5   1   2       17.60       22.10      4.00 o 
   6   1   2      103.49      110.73      5.66 o 
   7   1   2       47.63       62.39      5.35 o 
   8   1   2      282.34      335.00     12.56 o 
   9   1   2       16.01       18.27      6.04 o 
  10   1   2       93.33       86.69      8.27 o 
  11   1   2      123.37      132.16     10.08 o 
  12   1   2        0.20        1.40      7.50 o 
  13   1   2       79.42       67.56     19.51 o 
  14   1   2        0.25       -0.18      5.72 o 
   0   2   2        6.26       -4.16     11.69 o 
   1   2   2    12594.61    10036.87    202.24 o 
   2   2   2     7565.73     7051.57    104.30 o 
   3   2   2     6169.09     5740.59     76.03 o 
   4   2   2      146.83      153.57      5.83 o 
   5   2   2       11.58        5.97      3.24 o 
   6   2   2       27.55       35.89      5.58 o 
   7   2   2       18.97       23.15      5.65 o 
   8   2   2      322.28      347.99     12.55 o 
   9   2   2       27.98       31.82      7.71 o 
  10   2   2      129.73      134.43      9.63 o 
  11   2   2      113.78      103.59     14.55 o 
  12   2   2       48.67       35.08     11.22 o 
  13   2   2        0.53        1.51      7.46 o 
  14   2   2        0.01        5.27      7.01 o 
   1   3   2      682.43      657.38     16.23 o 
   2   3   2      483.26      508.13      8.90 o 
   3   3   2     2851.44     3126.70     38.54 o 
   4   3   2       41.23       38.93      3.46 o 
   5   3   2      201.77      185.49      7.71 o 
   6   3   2       13.40       11.64      4.04 o 
   7   3   2       19.32       11.58      4.92 o 
   8   3   2     1078.78     1122.24     22.83 o 
   9   3   2      181.69      207.92     10.36 o 
  10   3   2        3.51        4.16      5.26 o 
  11   3   2       25.09       26.93      7.44 o 
  12   3   2        0.46        5.96      9.56 o 
  13   3   2        6.42       14.58      8.19 o 
   0   4   2       10.73        9.98     11.29 o 
   1   4   2     1485.18     1394.29     20.87 o 
   2   4   2     1044.39     1246.01     29.49 o 
   3   4   2      152.16      154.51      5.45 o 
   4   4   2      204.34      190.61      5.52 o 
   5   4   2       11.57        8.18      2.56 o 
   6   4   2      172.49      166.26      6.00 o 
   7   4   2       67.35       70.24      5.34 o 
   8   4   2       33.96       35.44      6.18 o 
   9   4   2        4.59        2.47      4.30 o 
  10   4   2       68.26       50.45      6.72 o 
  11   4   2       25.29       11.98      5.80 o 
  12   4   2        5.16        5.39      6.76 o 
  13   4   2        0.00       -1.15      6.63 o 
   1   5   2        6.37        4.19      1.89 o 
   2   5   2      365.00      421.69     12.15 o 
   3   5   2       47.07       66.91      6.52 o 
   4   5   2        4.76        1.52      6.35 o 
   5   5   2       45.62       42.78      3.98 o 
   6   5   2        5.91        5.29      2.85 o 
   7   5   2        4.95        5.74      3.23 o 
   8   5   2       64.56       53.80      7.91 o 
   9   5   2        0.91        4.27      4.44 o 
  10   5   2        8.90        9.10      6.08 o 
  11   5   2        1.68        5.26      5.80 o 
  12   5   2        2.25        0.18      6.24 o 
   0   6   2      119.59      130.41      5.96 o 
   1   6   2       33.87        8.89      7.69 o 
   2   6   2       18.47       11.15      5.49 o 
   3   6   2       27.56       22.68      5.09 o 
   4   6   2       17.60       20.06      9.94 o 
   5   6   2       25.14       29.46      9.76 o 
   6   6   2      120.08      128.03     20.57 o 
   7   6   2       40.56       47.12      6.39 o 
   8   6   2        9.21       11.32      4.96 o 
   9   6   2        3.38       10.46      6.55 o 
  10   6   2        2.52       -0.91      6.98 o 
  11   6   2        3.95        8.99      7.91 o 
   1   7   2        3.57        2.56      2.06 o 
   2   7   2       17.98       18.43      6.09 o 
   3   7   2       15.86        4.51      3.35 o 
   4   7   2       12.70       -1.97     10.85 o 
   5   7   2        2.96       -3.73     10.28 o 
   6   7   2        2.12        9.24      9.92 o 
   7   7   2        3.33       -2.17      8.93 o 
   8   7   2        4.36        5.67     10.63 o 
   9   7   2       12.07       -5.36     10.73 o 
  10   7   2       12.18       19.37     11.85 o 
   0   8   2       36.62       22.05     12.10 o 
   1   8   2        7.19        3.34      3.62 o 
   2   8   2        0.23        7.54      6.25 o 
   3   8   2        4.94       20.23     12.22 o 
   4   8   2        6.61       20.20     12.59 o 
   5   8   2        1.95       12.66     14.25 o 
   6   8   2        5.71       12.36     15.99 o 
   7   8   2        6.16        4.38     13.40 o 
   8   8   2        0.34       21.85     15.70 o 
   1   9   2        1.13        3.67      5.69 o 
   2   9   2       15.56       25.73      8.23 o 
   3   9   2        7.47       16.38      8.49 o 
   4   9   2       11.83       12.67     15.03 o 
   5   9   2        0.00       13.21     14.19 o 
   6   9   2        0.24       17.25     16.83 o 
   1   1   3     1443.00     1299.61     15.32 o 
   2   1   3     6988.46     6002.03     76.30 o 
   3   1   3      695.61      619.90     10.72 o 
   4   1   3       70.99       78.01      4.78 o 
   5   1   3       63.87       74.39      4.78 o 
   6   1   3       16.40       16.97      4.18 o 
   7   1   3       37.72       36.50      4.90 o 
   8   1   3      192.13      203.24      8.91 o 
   9   1   3        0.03        4.05      5.17 o 
  10   1   3       31.55       30.98      6.63 o 
  11   1   3       13.71        6.05      6.94 o 
  12   1   3        1.58        0.92      6.44 o 
  13   1   3        2.29       10.54      9.04 o 
  14   1   3        0.45       -1.77      4.60 o 
   0   2   3     1006.27      859.60     31.99 o 
   1   2   3      352.34      301.32      7.26 o 
   2   2   3     3825.73     3737.51     48.70 o 
   3   2   3     1378.79     1346.10     19.30 o 
   4   2   3     1262.77     1176.66     18.17 o 
   5   2   3       63.39       55.15      4.61 o 
   6   2   3       80.98       81.63      5.68 o 
   7   2   3       63.77       56.30      5.84 o 
   8   2   3        4.84        5.35      5.04 o 
   9   2   3       42.18       43.50      7.65 o 
  10   2   3        0.52       -1.18      5.60 o 
  11   2   3       46.22       40.62      8.30 o 
  12   2   3        4.76        0.81      7.10 o 
  13   2   3        2.34        5.60      7.19 o 
  14   2   3       23.19       44.08     12.36 o 
   1   3   3      580.30      576.04     14.86 o 
   2   3   3      296.30      231.45      6.68 o 
   3   3   3      104.46       96.14      2.74 o 
   4   3   3      147.50      108.09      5.73 o 
   5   3   3      147.47      135.72      6.23 o 
   6   3   3       35.68       22.97      4.67 o 
   7   3   3       86.51       90.17      6.25 o 
   8   3   3        1.00       -0.01      4.30 o 
   9   3   3       15.23       22.29      6.73 o 
  10   3   3        0.75        1.23      5.38 o 
  11   3   3       21.62       15.43      7.00 o 
  12   3   3        0.12        1.68      7.27 o 
  13   3   3        0.73        4.79      7.43 o 
   0   4   3        4.27       -0.01      4.02 o 
   1   4   3     1644.22     1590.09     25.98 o 
   2   4   3       88.09      106.52      7.03 o 
   3   4   3      270.22      253.50      7.25 o 
   4   4   3      841.64      876.84     13.68 o 
   5   4   3        1.93       -2.50      2.70 o 
   6   4   3       29.56       26.03      4.20 o 
   7   4   3       10.95       11.84      4.22 o 
   8   4   3      252.96      249.10      8.90 o 
   9   4   3        0.50        1.64      4.48 o 
  10   4   3        0.71        0.59      4.08 o 
  11   4   3        5.61        6.29      5.32 o 
  12   4   3        0.57        3.60      5.91 o 
  13   4   3        6.94        8.22      6.82 o 
   1   5   3        1.28       -0.64      1.84 o 
   2   5   3       79.73       71.71     10.81 o 
   3   5   3        3.50        3.60      3.78 o 
   4   5   3       30.23       37.41      5.63 o 
   5   5   3        0.99        6.12      4.32 o 
   6   5   3      132.86      144.24      5.30 o 
   7   5   3       75.34       74.67      9.91 o 
   8   5   3      109.47      103.23     10.41 o 
   9   5   3       51.92       69.88      6.28 o 
  10   5   3       33.63       20.88      7.89 o 
  11   5   3        8.78       12.64      5.42 o 
  12   5   3        0.03        7.00      5.76 o 
   0   6   3       16.59       24.27     10.65 o 
   1   6   3       68.71       42.11     14.52 o 
   2   6   3        1.37        3.65      3.85 o 
   3   6   3        0.17        2.03      3.69 o 
   4   6   3       64.82       79.51     11.90 o 
   5   6   3       19.03       13.73      8.68 o 
   6   6   3        1.20       -2.30      5.05 o 
   7   6   3       67.90       65.99      9.48 o 
   8   6   3       53.34       42.87      5.61 o 
   9   6   3        0.33        4.22      7.41 o 
  10   6   3        0.55        0.09      8.21 o 
  11   6   3        0.62        4.44      8.53 o 
   1   7   3        2.48       -1.32      3.63 o 
   2   7   3      122.18      134.61     16.79 o 
   3   7   3        0.44       -1.32      4.16 o 
   4   7   3       34.51       33.51     13.69 o 
   5   7   3       55.40       59.72     14.68 o 
   6   7   3       59.64       56.95     17.51 o 
   7   7   3        0.50       24.22     11.81 o 
   8   7   3        0.00       -8.98     10.31 o 
   9   7   3       13.14       24.06     11.37 o 
  10   7   3        0.08       -2.07     10.82 o 
   0   8   3        1.00        2.82      4.10 o 
   1   8   3        2.67        3.36      4.88 o 
   2   8   3       35.08       32.51     10.71 o 
   3   8   3        0.65        7.10     11.00 o 
   4   8   3        3.81       10.40     12.38 o 
   5   8   3        7.63       11.61     13.89 o 
   6   8   3        1.49        3.54     13.39 o 
   7   8   3        4.34       24.26     13.98 o 
   8   8   3       13.64       24.41     14.27 o 
   1   9   3        0.69        9.91      6.61 o 
   2   9   3        9.73        9.75     10.02 o 
   3   9   3        0.13        7.75      7.82 o 
   4   9   3       12.71       23.95     15.77 o 
   5   9   3        0.51        8.59     14.35 o 
   6   9   3        1.04        3.60     15.22 o 
   0   0   4     6090.03     5164.91    559.85 o 
   1   0   4     7569.87     6636.39     98.99 o 
   2   0   4     1812.88     1462.67     75.18 o 
   3   0   4     1272.91     1063.46     23.18 o 
   4   0   4      368.65      325.27     10.90 o 
   5   0   4      255.80      289.49      9.47 o 
   6   0   4     2058.71     2103.91     42.56 o 
   7   0   4       34.49       23.22      6.15 o 
   8   0   4      369.92      381.86     15.17 o 
   9   0   4       23.80       21.84      9.05 o 
  10   0   4        0.88        2.16      7.01 o 
  11   0   4      208.25      259.39     19.06 o 
  12   0   4      106.14       65.62     34.13 o 
  13   0   4       48.21       54.12     23.29 o 
  14   0   4        5.88       27.91     16.13 o 
   1   1   4     1601.10     1387.24     21.85 o 
   2   1   4     1668.11     1478.89     16.92 o 
   3   1   4     8278.61     7299.43     99.08 o 
   4   1   4     1404.96     1306.38     17.90 o 
   5   1   4        0.35       -1.90      3.06 o 
   6   1   4        0.74       -0.30      2.91 o 
   7   1   4      586.29      722.17     16.15 o 
   8   1   4      179.80      179.40      8.95 o 
   9   1   4      142.92      138.42      9.25 o 
  10   1   4       63.13       80.73      8.18 o 
  11   1   4        1.60       -0.94      5.95 o 
  12   1   4        0.01        8.61      7.20 o 
  13   1   4       18.28        5.90      8.07 o 
  14   1   4       22.03       30.27     10.93 o 
   0   2   4     1244.21     1171.69     27.24 o 
   1   2   4      800.47      927.93     15.47 o 
   2   2   4     4504.08     4005.34     52.61 o 
   3   2   4      790.57      741.93     11.26 o 
   4   2   4     1851.24     1776.51     25.15 o 
   5   2   4     1069.62     1132.09     17.34 o 
   6   2   4      721.42      697.02     13.17 o 
   7   2   4      369.92      340.34      9.57 o 
   8   2   4      101.74      102.95      7.16 o 
   9   2   4        3.58        0.99      4.74 o 
  10   2   4        1.57        1.91      5.14 o 
  11   2   4        0.10        0.09      5.15 o 
  12   2   4       30.19       11.91      7.34 o 
  13   2   4       41.04       50.82     11.34 o 
  14   2   4        1.16        6.94      7.12 o 
   1   3   4      108.00      108.62      6.96 o 
   2   3   4       91.18       77.66      4.28 o 
   3   3   4     3075.59     2720.71     32.08 o 
   4   3   4     1187.73     1208.14     18.52 o 
   5   3   4      468.11      475.23     11.49 o 
   6   3   4      295.81      279.55      8.96 o 
   7   3   4        2.29        3.72      4.24 o 
   8   3   4      268.23      283.53     10.49 o 
   9   3   4       91.98       94.15      7.71 o 
  10   3   4        1.43        1.42      4.98 o 
  11   3   4        0.63        7.61      6.15 o 
  12   3   4       11.29       10.87      6.88 o 
  13   3   4        9.11        6.38      7.97 o 
   0   4   4       73.74       79.38      7.65 o 
   1   4   4      118.63      154.90      7.87 o 
   2   4   4     1417.36     1421.24     27.57 o 
   3   4   4      622.18      621.63     13.02 o 
   4   4   4      674.33      738.23     10.81 o 
   5   4   4      540.39      636.07     11.60 o 
   6   4   4       18.87       11.05      3.69 o 
   7   4   4      113.64      125.09      8.36 o 
   8   4   4        4.56        0.49      3.63 o 
   9   4   4        5.62        0.41      4.82 o 
  10   4   4        0.71        2.21      5.78 o 
  11   4   4        0.10        0.94      6.12 o 
  12   4   4        5.47        1.67      5.06 o 
  13   4   4        7.10        8.80      7.91 o 
   1   5   4       11.29        5.06      5.12 o 
   2   5   4       34.07       29.03      7.41 o 
   3   5   4      224.67      238.55     10.46 o 
   4   5   4       35.95       37.89      5.77 o 
   5   5   4      313.95      332.66     12.40 o 
   6   5   4       10.67        8.62      3.16 o 
   7   5   4       73.19       65.39      7.86 o 
   8   5   4       18.85       21.66      4.30 o 
   9   5   4        1.00        2.20      4.46 o 
  10   5   4        2.84       11.78      4.99 o 
  11   5   4        0.09        0.96      4.69 o 
  12   5   4        2.59        7.28      5.53 o 
   0   6   4       27.48       24.65     12.30 o 
   1   6   4       94.48       89.93     14.26 o 
   2   6   4        1.36        0.50      4.20 o 
   3   6   4       11.62        4.54      6.00 o 
   4   6   4       22.96       12.77      9.01 o 
   5   6   4       81.42       76.39     11.15 o 
   6   6   4       17.27       10.98      5.86 o 
   7   6   4       13.51        9.74      7.15 o 
   8   6   4        0.05        1.66      5.21 o 
   9   6   4        0.13        2.76      7.18 o 
  10   6   4        3.12        2.11      6.65 o 
  11   6   4       22.16       29.48      9.48 o 
   1   7   4        5.94        4.22      4.25 o 
   2   7   4        8.29        4.81      6.02 o 
   3   7   4        3.76        2.21      4.82 o 
   4   7   4       27.17       39.02     12.94 o 
   5   7   4       13.25       15.01     15.14 o 
   6   7   4       32.97       30.03     12.40 o 
   7   7   4        4.06       18.55     10.33 o 
   8   7   4        4.83        2.91      9.33 o 
   9   7   4        2.86       -6.14     10.78 o 
  10   7   4        5.60       10.52     10.41 o 
   0   8   4        0.21        6.34      5.80 o 
   1   8   4        9.11        5.10      3.85 o 
   2   8   4        3.95        4.38      5.75 o 
   3   8   4        2.43        5.93      4.94 o 
   4   8   4       36.53       57.42     16.23 o 
   5   8   4       36.33       25.48     16.00 o 
   6   8   4       12.01       20.72     13.14 o 
   7   8   4        9.59        5.39     13.44 o 
   8   8   4        0.49        7.14     13.75 o 
   1   9   4       14.20       22.93     12.72 o 
   2   9   4        1.48        7.04      9.22 o 
   3   9   4        3.61       -0.42     10.58 o 
   4   9   4        2.35       17.00     12.73 o 
   5   9   4        1.15       20.26     14.45 o 
   6   9   4        3.29       15.07     28.84 o 
   1   1   5       55.67       43.42      3.06 o 
   2   1   5     3985.42     3597.03     41.76 o 
   3   1   5        7.66        6.46      2.81 o 
   4   1   5      777.76      758.89     11.55 o 
   5   1   5      272.93      269.35      6.95 o 
   6   1   5      181.58      200.65      7.83 o 
   7   1   5      153.71      171.59      7.37 o 
   8   1   5       56.76       68.55      7.45 o 
   9   1   5       14.07       14.16      5.37 o 
  10   1   5        0.66       -2.53      5.69 o 
  11   1   5        0.28        3.56      6.19 o 
  12   1   5       27.17       23.33      9.40 o 
  13   1   5        0.02       -1.63      8.06 o 
  14   1   5        0.33       13.71      7.68 o 
   0   2   5      633.05      647.04     16.02 o 
   1   2   5     1761.67     1749.52     20.86 o 
   2   2   5      128.00       85.38      2.99 o 
   3   2   5        4.82       14.82      2.95 o 
   4   2   5      586.82      549.53     11.38 o 
   5   2   5      139.57      170.09      6.82 o 
   6   2   5        7.16       13.16      3.95 o 
   7   2   5       29.94       29.58      5.77 o 
   8   2   5        0.09       -1.07      4.29 o 
   9   2   5       33.51       28.88      6.03 o 
  10   2   5        8.42        9.10      5.43 o 
  11   2   5       15.69       17.10      6.93 o 
  12   2   5        3.25       -0.56      5.95 o 
  13   2   5        0.96        1.04      7.21 o 
  14   2   5        8.45       29.15      9.89 o 
   1   3   5       24.02       27.84      5.09 o 
   2   3   5       28.34       24.90      3.63 o 
   3   3   5      519.93      524.44     11.56 o 
   4   3   5      188.56      190.66      8.11 o 
   5   3   5      127.73      110.37      5.68 o 
   6   3   5      191.49      198.66      7.61 o 
   7   3   5        6.56       16.36      4.96 o 
   8   3   5       35.31       30.22      6.04 o 
   9   3   5       39.55       37.62      7.11 o 
  10   3   5        0.05        2.44      5.59 o 
  11   3   5        0.07       -4.46      5.82 o 
  12   3   5        7.41        7.06      6.59 o 
  13   3   5        1.09        1.02      8.05 o 
   0   4   5     1258.71     1303.73     34.62 o 
   1   4   5       35.37       31.85      5.76 o 
   2   4   5       13.18        6.99      4.13 o 
   3   4   5        2.11        6.02      3.41 o 
   4   4   5      296.24      263.87      7.90 o 
   5   4   5       34.13       31.67      3.48 o 
   6   4   5      434.59      430.81      9.52 o 
   7   4   5      113.69      115.31      8.86 o 
   8   4   5       46.35       46.85      6.64 o 
   9   4   5        0.12       -5.47      5.47 o 
  10   4   5        1.12        6.84      5.97 o 
  11   4   5       12.16       28.35      8.06 o 
  12   4   5        8.76        1.02      6.48 o 
  13   4   5        5.90       20.11      7.35 o 
   1   5   5       41.47       37.73      9.98 o 
   2   5   5      208.06      202.95      8.83 o 
   3   5   5      193.05      199.65      8.95 o 
   4   5   5       50.66       63.97      5.55 o 
   5   5   5       45.55       41.96      7.23 o 
   6   5   5      882.89      932.88     15.99 o 
   7   5   5        1.45        1.68      2.53 o 
   8   5   5       11.87       11.95      4.62 o 
   9   5   5        5.29        5.05      3.92 o 
  10   5   5        3.78        5.79      5.18 o 
  11   5   5        0.93        5.23      6.31 o 
  12   5   5        3.17       11.66      8.92 o 
   0   6   5        2.94       -0.10      5.36 o 
   1   6   5       17.75       13.04      4.45 o 
   2   6   5       28.44       30.89      7.30 o 
   3   6   5        4.35        1.18      4.47 o 
   4   6   5      566.52      650.68     20.78 o 
   5   6   5       18.87       17.66      9.55 o 
   6   6   5      106.29      127.50     11.21 o 
   7   6   5       88.53       60.86     15.42 o 
   8   6   5        1.90        9.35      7.72 o 
   9   6   5       13.94        9.05      8.08 o 
  10   6   5        0.01        5.14      6.88 o 
  11   6   5        0.16       -0.57      7.40 o 
   1   7   5       14.53       10.26      4.78 o 
   2   7   5        2.24        2.74      4.94 o 
   3   7   5        3.94        3.07      6.17 o 
   4   7   5        0.18       -3.89      9.30 o 
   5   7   5       36.40       33.26     12.79 o 
   6   7   5       91.16       77.63     20.19 o 
   7   7   5        3.65        2.04     10.47 o 
   8   7   5        2.89       19.77     11.46 o 
   9   7   5        0.03       -9.46     11.58 o 
  10   7   5        1.55       13.00     11.30 o 
   0   8   5       68.27       66.20     10.08 o 
   1   8   5        0.16        0.56      4.83 o 
   2   8   5       15.42       13.37      5.88 o 
   3   8   5        1.01       10.09     10.88 o 
   4   8   5       76.98       76.72     18.54 o 
   5   8   5        3.20      -12.83     13.17 o 
   6   8   5       10.47       10.96     12.75 o 
   7   8   5        8.63       28.51     13.86 o 
   8   8   5        0.96        5.24     12.17 o 
   1   9   5        0.28        1.81      6.74 o 
   2   9   5        5.77       12.49      7.80 o 
   3   9   5        2.08       -3.66     11.54 o 
   4   9   5       13.98       18.05     13.51 o 
   5   9   5        0.32        1.89     11.07 o 
   0   0   6      787.85      649.99     15.15 o 
   1   0   6      188.80      212.51      6.20 o 
   2   0   6       38.37       34.30      3.63 o 
   3   0   6     1553.80     1637.35     25.28 o 
   4   0   6      219.87      205.28      7.77 o 
   5   0   6     6944.71     6934.05    163.34 o 
   6   0   6      865.57      740.92     18.82 o 
   7   0   6        7.19        4.37      4.93 o 
   8   0   6      113.66       94.10      9.28 o 
   9   0   6        0.00        2.36      7.49 o 
  10   0   6        9.74       -1.85      6.64 o 
  11   0   6       16.70       21.06      9.94 o 
  12   0   6       53.43       62.11     14.43 o 
  13   0   6        1.71       -2.09     10.05 o 
  14   0   6        0.05        5.87     12.72 o 
   1   1   6      261.98      198.90      2.91 o 
   2   1   6      703.36      650.25      8.14 o 
   3   1   6      171.48      142.19      3.75 o 
   4   1   6       77.70       65.11      3.43 o 
   5   1   6     2748.48     2660.14     37.15 o 
   6   1   6      652.72      655.34     12.20 o 
   7   1   6      116.24      128.71      7.36 o 
   8   1   6       17.99       13.12      4.87 o 
   9   1   6        6.42        9.10      5.50 o 
  10   1   6       11.36       15.06      5.94 o 
  11   1   6        0.29       -3.30      7.04 o 
  12   1   6       25.38       14.60      7.29 o 
  13   1   6        0.62        5.13      7.00 o 
  14   1   6       17.53       10.06      8.90 o 
   0   2   6      741.80      646.71     17.15 o 
   1   2   6       31.63       26.67      2.21 o 
   2   2   6      229.05      202.93      4.73 o 
   3   2   6       74.49       62.93      3.61 o 
   4   2   6      562.38      568.43     10.39 o 
   5   2   6     1939.65     2074.13     30.49 o 
   6   2   6      124.83      126.21      6.42 o 
   7   2   6      285.33      253.20      8.87 o 
   8   2   6        2.86       -2.23      4.02 o 
   9   2   6       56.23       51.43      7.15 o 
  10   2   6       19.29       18.53      5.67 o 
  11   2   6       11.28        5.94      6.12 o 
  12   2   6       12.32       20.24      8.42 o 
  13   2   6        9.85       25.04      9.53 o 
  14   2   6        3.21       11.69      8.09 o 
   1   3   6       56.78       65.00      4.97 o 
   2   3   6     2121.42     2057.13     30.78 o 
   3   3   6      734.10      917.03     13.32 o 
   4   3   6      640.54      688.00     13.38 o 
   5   3   6      454.00      447.28     12.16 o 
   6   3   6      117.28      133.34      8.08 o 
   7   3   6        6.35        7.68      4.38 o 
   8   3   6       62.72       74.03      7.00 o 
   9   3   6       34.92       36.91      6.73 o 
  10   3   6        7.28        4.94      5.43 o 
  11   3   6        2.84        6.98      6.73 o 
  12   3   6       16.52       15.91      7.97 o 
  13   3   6        0.70        3.24      6.79 o 
   0   4   6      174.51      143.97      5.82 o 
   1   4   6        8.16        6.83      4.53 o 
   2   4   6        2.58        3.09      3.51 o 
   3   4   6       59.11       65.72      5.32 o 
   4   4   6        1.52        5.13      3.47 o 
   5   4   6      212.95      199.96      5.61 o 
   6   4   6       63.28       50.52      8.35 o 
   7   4   6       13.51        7.42      5.02 o 
   8   4   6       18.16       22.54      5.72 o 
   9   4   6        4.93        6.60      5.44 o 
  10   4   6        6.26        6.31      5.92 o 
  11   4   6        5.68        1.24      6.20 o 
  12   4   6        0.22       12.91      7.37 o 
  13   4   6        6.15       15.88      9.52 o 
   1   5   6       26.57       31.01      4.84 o 
   2   5   6       12.72       15.55      4.86 o 
   3   5   6        6.43        7.38      5.62 o 
   4   5   6      217.54      241.66      8.85 o 
   5   5   6       63.03       65.49     10.89 o 
   6   5   6        0.33       -1.12      4.74 o 
   7   5   6        8.04        6.10      3.44 o 
   8   5   6       28.10       23.22      4.13 o 
   9   5   6        4.44        7.99      4.96 o 
  10   5   6        2.06        8.79      4.40 o 
  11   5   6        1.80        0.56      5.44 o 
  12   5   6        0.01       16.03      8.35 o 
   0   6   6      201.70      185.78      6.22 o 
   1   6   6        1.55        5.62      4.21 o 
   2   6   6       58.86       60.64      8.32 o 
   3   6   6        7.15        9.62      5.26 o 
   4   6   6        5.08        4.01      6.15 o 
   5   6   6        9.28       13.09      9.69 o 
   6   6   6       96.97       78.91     13.10 o 
   7   6   6       39.69       28.36      8.76 o 
   8   6   6       17.92       19.19      7.90 o 
   9   6   6        2.13        0.57      5.80 o 
  10   6   6        0.60       21.63      8.69 o 
  11   6   6        0.38        5.62      7.96 o 
   1   7   6        1.01        2.55      4.43 o 
   2   7   6       23.71       24.26      5.60 o 
   3   7   6       33.88       49.14     11.87 o 
   4   7   6       10.06        9.30      6.18 o 
   5   7   6        0.68        9.96     10.53 o 
   6   7   6       70.26       57.05     14.64 o 
   7   7   6        0.55       10.81     10.31 o 
   8   7   6       33.42       42.81      9.65 o 
   9   7   6        0.40       13.73      9.95 o 
  10   7   6        6.82       14.16     10.76 o 
   0   8   6        4.38        3.74      9.14 o 
   1   8   6        0.27        0.46      2.66 o 
   2   8   6       64.19       75.32     10.57 o 
   3   8   6       20.16        7.77      5.94 o 
   4   8   6       73.19       94.93     17.94 o 
   5   8   6        9.62        4.21     11.35 o 
   6   8   6        4.92       15.00     12.28 o 
   7   8   6        1.86        3.08     15.92 o 
   8   8   6        0.98        4.57     11.57 o 
   1   9   6        2.92        9.68      5.93 o 
   2   9   6        1.09      -11.17     12.26 o 
   3   9   6       10.47       42.55     15.73 o 
   4   9   6        0.72        9.36     14.25 o 
   5   9   6        1.21        2.63     11.22 o 
   1   1   7       76.94       78.54      2.16 o 
   2   1   7       70.09       54.89      2.26 o 
   3   1   7     1151.51     1122.19     12.90 o 
   4   1   7        0.18        0.22      1.89 o 
   5   1   7      329.16      386.90      7.72 o 
   6   1   7        8.58        8.65      2.42 o 
   7   1   7       18.11       20.12      3.91 o 
   8   1   7        3.43        7.64      4.70 o 
   9   1   7       40.68       51.95      6.22 o 
  10   1   7        9.09       10.17      5.31 o 
  11   1   7        0.24        2.66      5.75 o 
  12   1   7       15.53       25.77      7.63 o 
  13   1   7        0.19        5.21      7.02 o 
  14   1   7        0.87        6.54      8.19 o 
   0   2   7       55.23       48.08      3.30 o 
   1   2   7      268.47      282.36      4.40 o 
   2   2   7      633.32      591.04      8.24 o 
   3   2   7     2818.45     2748.39     33.95 o 
   4   2   7        1.17        0.75      2.93 o 
   5   2   7     1271.69     1392.43     19.84 o 
   6   2   7       37.16       38.77      5.22 o 
   7   2   7        0.44        1.76      3.23 o 
   8   2   7        2.73        5.60      4.60 o 
   9   2   7        0.85       -0.10      4.26 o 
  10   2   7       11.35       11.97      5.30 o 
  11   2   7        4.91        3.14      5.67 o 
  12   2   7        0.14        0.27      6.23 o 
  13   2   7        1.69       11.40      8.84 o 
  14   2   7       19.39       35.14     12.90 o 
   1   3   7       13.17       14.19      1.89 o 
   2   3   7       33.46       35.69      2.54 o 
   3   3   7      208.13      218.18      5.53 o 
   4   3   7      415.90      432.50      9.16 o 
   5   3   7      786.87      820.55     16.40 o 
   6   3   7        3.67       -0.79      3.33 o 
   7   3   7       45.59       27.29      4.74 o 
   8   3   7        5.46        4.76      4.53 o 
   9   3   7        1.86        4.08      4.89 o 
  10   3   7        0.58        0.87      5.03 o 
  11   3   7        0.36        8.19      6.64 o 
  12   3   7       10.50       18.99      8.33 o 
  13   3   7        6.82       18.75      8.04 o 
   0   4   7       81.17       69.25      5.18 o 
   1   4   7       21.89       35.67      3.60 o 
   2   4   7      102.11      101.31      5.97 o 
   3   4   7       46.82       56.96      4.90 o 
   4   4   7      644.68      655.52     15.68 o 
   5   4   7      392.13      412.38     12.74 o 
   6   4   7      100.55      103.45      7.97 o 
   7   4   7      515.74      539.89     14.12 o 
   8   4   7        6.08        5.51      6.17 o 
   9   4   7       14.84       12.53      5.77 o 
  10   4   7        1.30        8.83      6.21 o 
  11   4   7        2.53       11.73      7.93 o 
  12   4   7        0.19       -2.20      7.23 o 
  13   4   7        2.45       15.67      8.05 o 
   1   5   7        2.94        0.19      2.52 o 
   2   5   7       14.34       17.90      5.09 o 
   3   5   7       29.88       22.75      5.35 o 
   4   5   7       56.94       69.99      6.25 o 
   5   5   7      216.56      230.15     11.32 o 
   6   5   7      135.12      122.33     14.75 o 
   7   5   7       36.32       34.99      5.70 o 
   8   5   7        6.42        2.39      4.32 o 
   9   5   7        3.13        0.95      3.79 o 
  10   5   7       20.07       17.91      6.04 o 
  11   5   7        5.79        5.40      7.08 o 
  12   5   7        0.11        0.77      7.32 o 
   0   6   7       57.66       59.78      6.59 o 
   1   6   7        8.83       10.31      3.06 o 
   2   6   7       17.14       15.16      5.45 o 
   3   6   7       84.17      103.89      9.69 o 
   4   6   7      350.84      390.54     18.04 o 
   5   6   7      192.74      187.26     15.03 o 
   6   6   7       15.63       17.76      8.46 o 
   7   6   7       90.18       65.59     14.76 o 
   8   6   7       17.70       14.73      7.34 o 
   9   6   7        0.52       14.02      8.20 o 
  10   6   7        0.44        0.26      7.32 o 
  11   6   7        0.88       -0.27      6.97 o 
   1   7   7       24.39       29.25      4.52 o 
   2   7   7       45.96       41.18      6.47 o 
   3   7   7       41.17       66.53     11.73 o 
   4   7   7        7.56        6.58      6.72 o 
   5   7   7       11.31       11.16     10.70 o 
   6   7   7      104.57       80.95     18.20 o 
   7   7   7       25.68       20.91     12.77 o 
   8   7   7        1.29        9.53     10.31 o 
   9   7   7        9.23        1.94      8.14 o 
   0   8   7        0.00        7.96      7.57 o 
   1   8   7       12.57        4.88      4.09 o 
   2   8   7        7.69       13.84      4.77 o 
   3   8   7       44.11       47.27      8.60 o 
   4   8   7       31.75       56.14     15.38 o 
   5   8   7       45.54       66.48     19.59 o 
   6   8   7        4.48       22.65     11.62 o 
   7   8   7        3.69        0.22      9.97 o 
   8   8   7        0.56       21.94     13.94 o 
   1   9   7        3.65       13.25      6.78 o 
   2   9   7       17.44       20.94     13.85 o 
   3   9   7        2.85        4.58     11.41 o 
   4   9   7       34.56       58.89     15.41 o 
   5   9   7        3.50        7.37     11.58 o 
   0   0   8     3209.35     3048.01     61.41 o 
   1   0   8        2.34        7.10      3.24 o 
   2   0   8      809.02      710.28     11.79 o 
   3   0   8      831.88      799.37     13.34 o 
   4   0   8     3063.34     3088.80     51.35 o 
   5   0   8      106.07      100.04      6.72 o 
   6   0   8       68.54       93.47      7.64 o 
   7   0   8     1024.52     1071.01     24.02 o 
   8   0   8       15.11        9.91      6.27 o 
   9   0   8        2.74       -1.86      6.13 o 
  10   0   8      107.49      118.50     15.18 o 
  11   0   8        5.70        7.67      9.17 o 
  12   0   8       26.72       15.69     10.12 o 
  13   0   8        0.00       -0.01      8.30 o 
  14   0   8       10.38        9.02     11.35 o 
   1   1   8       32.12       36.65      1.71 o 
   2   1   8      511.64      521.13      9.74 o 
   3   1   8      801.63      815.69     10.19 o 
   4   1   8      132.35       99.99      3.79 o 
   5   1   8       36.53       39.53      3.18 o 
   6   1   8        2.87       -2.41      2.96 o 
   7   1   8      138.44      157.39      6.67 o 
   8   1   8      165.69      169.02      8.01 o 
   9   1   8        0.00        1.66      4.66 o 
  10   1   8       37.31       44.56      6.44 o 
  11   1   8        1.94        3.52      5.75 o 
  12   1   8       13.05       10.91      7.82 o 
  13   1   8        6.09        8.15      7.72 o 
  14   1   8        4.83       10.95      9.84 o 
   0   2   8     1486.31     1482.77     23.10 o 
   1   2   8        1.60        0.51      1.43 o 
   2   2   8      105.23      108.51      3.51 o 
   3   2   8       16.53       21.77      3.20 o 
   4   2   8        6.16        7.70      2.89 o 
   5   2   8       86.51       78.66      4.56 o 
   6   2   8      252.99      289.10      7.83 o 
   7   2   8      319.03      325.12      9.37 o 
   8   2   8        0.01        3.46      3.84 o 
   9   2   8        2.94        5.26      5.20 o 
  10   2   8        0.09        1.08      4.59 o 
  11   2   8        1.01       -0.91      5.78 o 
  12   2   8       38.31       42.52      8.63 o 
  13   2   8        3.79       12.18      7.59 o 
   1   3   8      205.26      188.49      4.19 o 
   2   3   8      594.68      578.12      7.98 o 
   3   3   8       88.89      118.12      4.76 o 
   4   3   8      102.32      105.57      5.41 o 
   5   3   8       92.06       93.21      6.36 o 
   6   3   8      120.10      130.08      6.58 o 
   7   3   8        0.68        1.25      3.74 o 
   8   3   8       10.39        6.01      4.02 o 
   9   3   8        3.30       11.74      4.95 o 
  10   3   8       19.50       14.01      6.38 o 
  11   3   8        4.66        1.59      6.04 o 
  12   3   8        0.06        5.12      6.82 o 
  13   3   8        0.21        6.04      7.34 o 
   0   4   8        8.52       14.47      3.77 o 
   1   4   8       80.85       85.14      4.40 o 
   2   4   8      191.00      212.38      8.12 o 
   3   4   8      115.16      118.57      6.18 o 
   4   4   8      237.03      229.89      8.22 o 
   5   4   8       71.14       77.07      4.77 o 
   6   4   8      113.88      148.21      9.41 o 
   7   4   8       49.32       48.25      7.29 o 
   8   4   8        0.10        1.92      4.17 o 
   9   4   8       10.75        2.42      5.11 o 
  10   4   8        0.80        0.75      5.06 o 
  11   4   8        1.53        2.73      6.05 o 
  12   4   8        3.07        6.83      7.23 o 
   1   5   8      166.66      162.32      7.10 o 
   2   5   8        2.82       -0.35      3.88 o 
   3   5   8       17.25       19.34      5.70 o 
   4   5   8       94.37      101.67      6.97 o 
   5   5   8       18.59       20.43      6.91 o 
   6   5   8      104.26      102.66     10.30 o 
   7   5   8        2.38        0.47      2.52 o 
   8   5   8        0.50        4.97      4.93 o 
   9   5   8        3.41        2.17      4.31 o 
  10   5   8        0.32        3.76      5.24 o 
  11   5   8        8.17        7.41      7.42 o 
  12   5   8        0.57       -1.27      6.89 o 
   0   6   8      308.74      330.93     10.17 o 
   1   6   8       74.06       72.12      4.62 o 
   2   6   8        6.57        1.99      3.20 o 
   3   6   8        7.21        5.44      5.39 o 
   4   6   8       21.27       29.54      6.93 o 
   5   6   8       10.38       15.95      8.78 o 
   6   6   8        4.48       -2.17      6.55 o 
   7   6   8       22.90       20.49      7.61 o 
   8   6   8        8.72        8.32      8.13 o 
   9   6   8        2.18        9.42      7.16 o 
  10   6   8        0.38       -4.52      7.07 o 
  11   6   8        0.09       12.08      8.24 o 
   1   7   8        7.40        6.34      2.81 o 
   2   7   8        4.12        5.93      3.83 o 
   3   7   8        6.21        6.24      5.99 o 
   4   7   8        1.54        7.06      8.10 o 
   5   7   8        0.01       -5.56      8.86 o 
   6   7   8        1.48       24.87     15.87 o 
   7   7   8        9.13        2.28     12.00 o 
   8   7   8       11.00       12.91      8.05 o 
   9   7   8       10.18        9.14      8.42 o 
   0   8   8        0.05        5.78      8.09 o 
   1   8   8       30.84       20.13      6.34 o 
   2   8   8        2.50        8.39      3.80 o 
   3   8   8        4.42        2.22      5.52 o 
   4   8   8        0.42        9.75      8.46 o 
   5   8   8        8.84        9.94     12.09 o 
   6   8   8        0.16        6.96     10.03 o 
   7   8   8        5.46       13.43     10.97 o 
   1   9   8        0.12        9.48      6.97 o 
   2   9   8       14.48        9.26     10.16 o 
   3   9   8        1.82        8.33     11.88 o 
   4   9   8        0.01       11.12     10.55 o 
   5   9   8        0.01       13.84     13.40 o 
   1   1   9     1363.55     1235.08     21.93 o 
   2   1   9     1259.46     1189.64     30.89 o 
   3   1   9     1149.92     1084.68     12.59 o 
   4   1   9        1.29       -0.42      1.63 o 
   5   1   9      276.47      292.07      7.19 o 
   6   1   9      109.20      105.65      7.40 o 
   7   1   9       99.51      116.89      6.72 o 
   8   1   9       66.76       80.17      6.09 o 
   9   1   9        9.79        9.55      4.66 o 
  10   1   9       22.96       12.85      5.43 o 
  11   1   9        2.53        1.99      5.60 o 
  12   1   9        6.27        3.24      6.09 o 
  13   1   9        7.32        2.32      6.84 o 
  14   1   9        3.40       12.48     12.05 o 
   0   2   9      266.36      241.76      6.21 o 
   1   2   9      289.37      305.22      5.82 o 
   2   2   9     1282.75     1378.59     14.64 o 
   3   2   9      421.58      502.03      7.99 o 
   4   2   9      905.26      928.49     12.75 o 
   5   2   9       27.37       33.25      3.44 o 
   6   2   9      179.72      181.52      6.16 o 
   7   2   9        3.13        5.95      3.46 o 
   8   2   9       36.73       44.39      6.23 o 
   9   2   9        1.49        2.63      4.03 o 
  10   2   9        9.48       10.77      6.05 o 
  11   2   9        0.24        3.03      6.16 o 
  12   2   9        0.03        0.58      5.97 o 
  13   2   9        1.00        9.35      7.35 o 
   1   3   9     1066.90     1104.05     13.59 o 
   2   3   9      996.44      976.44     11.87 o 
   3   3   9      908.67     1015.76     13.50 o 
   4   3   9      768.14      764.49     11.56 o 
   5   3   9        0.00        1.11      3.63 o 
   6   3   9        1.91        2.74      4.04 o 
   7   3   9       64.20       70.77      6.13 o 
   8   3   9       81.96       93.08      7.75 o 
   9   3   9       28.59       26.17      4.86 o 
  10   3   9        9.78        7.98      5.32 o 
  11   3   9        0.50        3.60      5.83 o 
  12   3   9       13.00        8.24      7.29 o 
  13   3   9        0.44       -3.35      6.54 o 
   0   4   9      266.94      270.37     10.65 o 
   1   4   9       36.13       42.43      4.41 o 
   2   4   9      616.48      641.01     11.66 o 
   3   4   9      653.18      688.65     13.94 o 
   4   4   9       39.70       39.16      2.76 o 
   5   4   9       14.82       15.47      3.17 o 
   6   4   9      165.20      173.98      9.25 o 
   7   4   9       82.77       64.64      7.68 o 
   8   4   9       34.88       25.75      5.46 o 
   9   4   9       44.46       33.71      7.09 o 
  10   4   9        1.06       11.10      6.56 o 
  11   4   9        7.23       11.05      8.48 o 
  12   4   9        0.99       13.21      7.37 o 
   1   5   9      102.26      102.72      4.98 o 
   2   5   9        3.10        2.45      3.31 o 
   3   5   9      226.89      245.49     10.71 o 
   4   5   9      264.03      312.99     10.71 o 
   5   5   9      160.71      179.16      9.08 o 
   6   5   9        9.74        3.83      5.34 o 
   7   5   9       30.45       22.39      2.77 o 
   8   5   9        0.14        4.07      3.65 o 
   9   5   9       76.99       75.78     11.38 o 
  10   5   9        2.54       15.31      6.73 o 
  11   5   9        4.41        6.54      6.75 o 
  12   5   9        7.44       15.33     39.49 o 
   0   6   9        7.49       10.30      2.85 o 
   1   6   9       41.17       40.74      5.26 o 
   2   6   9       39.04       42.20      5.38 o 
   3   6   9       21.66       27.52      6.16 o 
   4   6   9        0.00       -0.38      5.88 o 
   5   6   9        3.78        7.64      7.46 o 
   6   6   9       40.65       39.24      8.16 o 
   7   6   9        3.95        1.20      7.41 o 
   8   6   9       39.14       33.17      7.92 o 
   9   6   9       26.14       33.37      8.48 o 
  10   6   9       10.69       21.31      7.88 o 
   1   7   9      106.14      115.37      7.99 o 
   2   7   9        4.61        6.55      3.93 o 
   3   7   9      137.74      152.75      8.54 o 
   4   7   9       12.37       12.93      7.14 o 
   5   7   9        4.55       11.13      9.04 o 
   6   7   9       35.36       14.65     10.85 o 
   7   7   9       35.29       41.71     11.74 o 
   8   7   9        1.66       12.51      9.09 o 
   9   7   9        8.62       18.87      9.62 o 
   0   8   9       10.50       20.64      9.01 o 
   1   8   9        2.23        8.27      5.75 o 
   2   8   9       61.61       49.27      9.90 o 
   3   8   9       13.13       12.31      5.51 o 
   4   8   9        2.38        1.72      4.87 o 
   5   8   9       13.19       15.07     10.02 o 
   6   8   9        2.99       17.07     10.85 o 
   7   8   9        3.12       -2.10     11.10 o 
   1   9   9       16.27       25.97      8.94 o 
   2   9   9        7.13       -5.48      7.86 o 
   3   9   9       13.77       26.02     11.63 o 
   4   9   9       20.65       53.87     13.01 o 
   0   0  10     4287.13     4440.80     91.83 o 
   1   0  10       52.88       60.78      3.37 o 
   2   0  10       38.68       34.14      2.52 o 
   3   0  10       92.59      116.90      4.16 o 
   4   0  10      911.57      952.21     16.44 o 
   5   0  10       45.91       88.68      6.63 o 
   6   0  10      303.03      268.14     14.55 o 
   7   0  10       13.17       12.81      5.79 o 
   8   0  10       25.87       16.34      7.59 o 
   9   0  10        2.18        2.94      6.47 o 
  10   0  10        1.01        5.23      7.19 o 
  11   0  10       24.69       17.85      9.23 o 
  12   0  10       24.44       18.31      9.58 o 
  13   0  10        2.14        8.55     11.01 o 
   1   1  10      734.09      775.14      9.87 o 
   2   1  10      163.08      178.10      4.93 o 
   3   1  10      178.75      199.16      4.10 o 
   4   1  10       18.89       14.62      1.90 o 
   5   1  10      294.76      334.61      7.62 o 
   6   1  10       89.22       67.03      4.69 o 
   7   1  10        0.29        1.75      2.91 o 
   8   1  10       17.87       24.30      4.07 o 
   9   1  10      128.72      132.66      8.12 o 
  10   1  10       28.49       24.70      5.62 o 
  11   1  10        0.02        4.56      5.77 o 
  12   1  10       36.55       27.63      7.85 o 
  13   1  10        7.50        7.20      6.74 o 
   0   2  10        3.75        4.00      2.20 o 
   1   2  10       66.42       71.59      2.55 o 
   2   2  10       15.33       13.93      2.02 o 
   3   2  10       78.88       75.12      3.45 o 
   4   2  10       39.01       43.09      2.68 o 
   5   2  10      114.18      143.17      4.59 o 
   6   2  10       13.07       18.68      3.50 o 
   7   2  10       35.68       41.47      5.10 o 
   8   2  10       81.92       96.12      6.02 o 
   9   2  10       23.42       19.16      4.90 o 
  10   2  10        5.08        7.31      4.47 o 
  11   2  10       37.60       32.57      7.12 o 
  12   2  10        5.36       10.51      6.74 o 
  13   2  10        2.15        8.04      7.67 o 
   1   3  10        0.14        1.35      1.66 o 
   2   3  10      202.34      207.20      4.37 o 
   3   3  10      309.35      313.10      7.00 o 
   4   3  10        0.70        1.00      2.27 o 
   5   3  10        7.75        7.77      3.51 o 
   6   3  10        0.04        0.70      3.54 o 
   7   3  10        5.03       18.54      4.46 o 
   8   3  10        7.27        3.84      4.24 o 
   9   3  10        0.05       -0.28      4.52 o 
  10   3  10        0.09       -2.94      4.98 o 
  11   3  10        5.28       -2.24      5.32 o 
  12   3  10        1.37       15.48      7.15 o 
  13   3  10        0.55       -2.20      6.68 o 
   0   4  10      476.86      482.38     14.05 o 
   1   4  10      131.76      120.50      5.57 o 
   2   4  10       73.27       77.63      4.67 o 
   3   4  10       20.81       25.57      3.99 o 
   4   4  10       69.49       72.72      4.64 o 
   5   4  10        0.11        1.64      2.84 o 
   6   4  10       77.22       80.77      6.79 o 
   7   4  10        0.16       -1.13      5.24 o 
   8   4  10       39.53       43.19      7.45 o 
   9   4  10        3.79       -1.12      4.62 o 
  10   4  10       21.66       14.59      6.18 o 
  11   4  10       19.47        7.12      6.67 o 
  12   4  10        0.01        3.24      6.81 o 
   1   5  10       68.76       68.45      5.22 o 
   2   5  10      132.79      157.11      6.12 o 
   3   5  10        6.00        4.98      3.96 o 
   4   5  10       24.37       30.33      6.50 o 
   5   5  10        1.59        7.52      5.74 o 
   6   5  10        3.59        0.01      4.41 o 
   7   5  10        0.40        0.48      1.35 o 
   8   5  10       42.85       37.60      6.05 o 
   9   5  10        2.48        0.92      5.15 o 
  10   5  10        7.65        7.48      7.07 o 
  11   5  10        0.08        1.10      6.43 o 
   0   6  10        0.13        1.33      3.10 o 
   1   6  10      189.13      184.77     10.17 o 
   2   6  10       18.92       20.09      4.90 o 
   3   6  10        7.60        5.25      4.26 o 
   4   6  10       92.95      109.37      9.31 o 
   5   6  10        3.22        3.52      5.45 o 
   6   6  10        2.85        5.27      6.08 o 
   7   6  10       20.95       36.24      8.61 o 
   8   6  10        0.06        5.15      6.17 o 
   9   6  10        1.09       -3.79      7.76 o 
  10   6  10        0.02        2.36      7.42 o 
   1   7  10        9.26       12.93      4.94 o 
   2   7  10        2.37        5.52      3.56 o 
   3   7  10        3.71       -0.04      4.73 o 
   4   7  10        5.60        5.07      4.68 o 
   5   7  10       18.14        5.11      9.42 o 
   6   7  10        0.65        9.70      8.64 o 
   7   7  10        1.57        4.61     11.23 o 
   8   7  10        0.03       25.95      9.67 o 
   9   7  10        0.01       16.89      9.12 o 
   0   8  10        0.08       -4.09      8.58 o 
   1   8  10       37.09       30.46      7.13 o 
   2   8  10        0.02        4.41      5.63 o 
   3   8  10       25.21       31.40      9.98 o 
   4   8  10        4.20        5.12      6.17 o 
   5   8  10        0.04       -6.58      6.58 o 
   6   8  10        1.13        6.76     10.90 o 
   7   8  10        0.54        8.36     12.76 o 
   1   9  10        1.28        0.18      6.74 o 
   2   9  10        2.45       -1.46      8.92 o 
   3   9  10       10.29       12.33      7.49 o 
   4   9  10        0.12       12.25     12.53 o 
   1   1  11        0.43        0.47      1.82 o 
   2   1  11     1266.16     1358.24     15.96 o 
   3   1  11        0.42        0.60      2.39 o 
   4   1  11        2.42        2.24      1.59 o 
   5   1  11       35.27       22.16      2.75 o 
   6   1  11       61.42       63.54      4.67 o 
   7   1  11       17.55       13.06      3.17 o 
   8   1  11       11.64        9.97      3.80 o 
   9   1  11        0.21       -0.72      3.50 o 
  10   1  11        5.37        1.86      4.50 o 
  11   1  11        1.04        8.31      6.09 o 
  12   1  11        6.85        8.76      6.35 o 
  13   1  11        0.00       -7.82      7.82 o 
   0   2  11     4709.45     4995.24     77.97 o 
   1   2  11     3046.73     3362.22     34.38 o 
   2   2  11      353.23      357.90      5.27 o 
   3   2  11        7.59        7.90      1.20 o 
   4   2  11      664.41      727.31     10.46 o 
   5   2  11       20.32       20.71      2.85 o 
   6   2  11      147.96      157.47      4.97 o 
   7   2  11        1.96        5.12      3.58 o 
   8   2  11       57.63       52.13      5.11 o 
   9   2  11       15.59       18.46      4.69 o 
  10   2  11       31.86       23.14      6.11 o 
  11   2  11        0.01       -0.16      4.44 o 
  12   2  11        0.03        5.68      6.17 o 
  13   2  11        0.26        6.56      7.03 o 
   1   3  11       13.84       15.80      2.08 o 
   2   3  11      141.04      129.85      3.78 o 
   3   3  11       28.02       26.97      2.44 o 
   4   3  11       32.64       19.44      3.37 o 
   5   3  11       20.83       17.99      3.38 o 
   6   3  11        2.04       -0.22      3.07 o 
   7   3  11        1.71        0.05      4.32 o 
   8   3  11      163.94      190.43      9.54 o 
   9   3  11       17.69       10.82      4.96 o 
  10   3  11       22.91       18.37      5.99 o 
  11   3  11       45.91       37.08      8.29 o 
  12   3  11        0.97       12.84      6.47 o 
  13   3  11        3.82        6.73      6.54 o 
   0   4  11        7.64        6.01      4.24 o 
   1   4  11     1178.63     1260.90     20.18 o 
   2   4  11      488.67      514.30     10.09 o 
   3   4  11       23.99       25.75      2.17 o 
   4   4  11       14.46       12.25      2.17 o 
   5   4  11        3.32        4.81      3.11 o 
   6   4  11       41.31       53.62      5.78 o 
   7   4  11        0.58        0.39      4.73 o 
   8   4  11       18.02       25.14      6.42 o 
   9   4  11       84.11       86.38      9.91 o 
  10   4  11        0.01       -4.03      6.14 o 
  11   4  11       14.80       24.67      8.64 o 
  12   4  11        9.76        9.01      6.58 o 
   1   5  11       50.62       53.43      4.63 o 
   2   5  11       54.40       57.34      4.63 o 
   3   5  11        0.70        8.01      4.05 o 
   4   5  11      104.41      110.84      7.22 o 
   5   5  11        3.70        5.22      4.36 o 
   6   5  11       47.16       34.34      6.67 o 
   7   5  11        4.92        7.67      3.13 o 
   8   5  11       31.06       29.76      4.51 o 
   9   5  11       17.26       21.52      6.85 o 
  10   5  11        0.35        4.42      6.17 o 
  11   5  11       60.63       63.73     10.57 o 
   0   6  11       36.93       56.78     11.06 o 
   1   6  11      755.04      776.98     24.17 o 
   2   6  11       39.95       42.88      5.79 o 
   3   6  11       41.19       44.47      5.53 o 
   4   6  11        0.72       -3.90      4.54 o 
   5   6  11        0.59        3.51      4.85 o 
   6   6  11       10.99       20.04      7.99 o 
   7   6  11        4.42        3.77      6.24 o 
   8   6  11        0.07        6.12      8.29 o 
   9   6  11       34.00       31.97      8.22 o 
  10   6  11        2.28       -5.53      6.62 o 
   1   7  11       28.67       26.70      3.64 o 
   2   7  11      119.14      130.93      6.85 o 
   3   7  11        7.94        3.95      4.91 o 
   4   7  11        1.39       -5.06      5.49 o 
   5   7  11        4.17        8.77      5.83 o 
   6   7  11        0.09       23.19      7.61 o 
   7   7  11        2.06       -2.54      9.50 o 
   8   7  11        1.33        8.39      8.20 o 
   9   7  11        1.13       12.66      9.27 o 
   0   8  11       11.31       18.98     12.46 o 
   1   8  11      103.33      114.84     10.00 o 
   2   8  11       27.54       20.84      7.15 o 
   3   8  11        0.01       -0.34      4.87 o 
   4   8  11        0.03        4.82      5.23 o 
   5   8  11        3.06       13.06      8.59 o 
   6   8  11        1.86       16.94      7.17 o 
   7   8  11        0.16       -8.30     11.77 o 
   1   9  11        9.21       14.45      7.95 o 
   2   9  11        0.07        7.87      9.95 o 
   3   9  11        0.98       11.06      7.99 o 
   0   0  12     8914.01     9715.77    236.17 o 
   1   0  12     1606.70     1723.94     24.69 o 
   2   0  12      313.60      411.71      7.00 o 
   3   0  12       77.28      109.15      3.82 o 
   4   0  12        9.82       10.78      2.67 o 
   5   0  12        6.52        2.84      4.18 o 
   6   0  12       50.76       54.84      6.30 o 
   7   0  12       34.22       36.39      5.60 o 
   8   0  12        6.29       14.90      5.93 o 
   9   0  12        5.06       -0.08      4.38 o 
  10   0  12       23.46        4.80      7.24 o 
  11   0  12       60.22       38.19      9.90 o 
  12   0  12        3.98        0.29      7.31 o 
  13   0  12        0.05        6.62      9.47 o 
   1   1  12       16.97       17.79      1.02 o 
   2   1  12      722.52      793.73     11.19 o 
   3   1  12       31.43       42.89      3.94 o 
   4   1  12        5.15        8.65      2.00 o 
   5   1  12      292.91      304.22      6.90 o 
   6   1  12        5.58        8.17      2.40 o 
   7   1  12       36.13       41.07      5.20 o 
   8   1  12        5.46        7.82      3.52 o 
   9   1  12       34.40       27.11      5.72 o 
  10   1  12       12.97        8.13      4.87 o 
  11   1  12       25.86       22.44      7.17 o 
  12   1  12        3.44        3.35      5.72 o 
  13   1  12        3.55        7.32      7.10 o 
   0   2  12     1325.19     1345.13     52.14 o 
   1   2  12        3.62        2.05      1.22 o 
   2   2  12       62.74       85.84      4.65 o 
   3   2  12       58.82       68.48      5.26 o 
   4   2  12       53.88       51.21      4.57 o 
   5   2  12       35.05       39.89      3.03 o 
   6   2  12       21.67       20.91      2.85 o 
   7   2  12        1.06        3.10      3.51 o 
   8   2  12        2.69        1.08      3.45 o 
   9   2  12       23.73       19.71      4.86 o 
  10   2  12       80.73       61.67     10.04 o 
  11   2  12        0.48       -0.20      4.76 o 
  12   2  12        0.17        2.88      5.72 o 
  13   2  12        0.15       -7.02      7.04 o 
   1   3  12       96.52      112.37      3.34 o 
   2   3  12      118.92      132.94      3.73 o 
   3   3  12       12.24       13.86      2.07 o 
   4   3  12       37.84       42.54      3.92 o 
   5   3  12       73.13       77.67      4.06 o 
   6   3  12        1.30       -2.91      2.91 o 
   7   3  12      100.71      110.06      6.19 o 
   8   3  12       64.77       66.82      5.62 o 
   9   3  12      127.01      137.15      8.09 o 
  10   3  12        1.89        3.53      5.53 o 
  11   3  12       22.85       19.80      6.32 o 
  12   3  12        0.99        5.34      6.54 o 
   0   4  12        0.36        0.66      3.09 o 
   1   4  12       54.33       48.36      4.16 o 
   2   4  12       23.18       23.72      3.40 o 
   3   4  12       33.68       28.20      2.49 o 
   4   4  12       80.51       86.07      5.90 o 
   5   4  12        0.06        1.44      2.52 o 
   6   4  12       42.97       46.09      4.78 o 
   7   4  12        6.04        4.27      3.32 o 
   8   4  12        0.69       -0.88      3.97 o 
   9   4  12        2.32        4.54      5.09 o 
  10   4  12       97.35       90.66     11.18 o 
  11   4  12        4.31       -5.51      6.19 o 
  12   4  12        1.29       -1.14      6.67 o 
   1   5  12        6.49        6.75      3.24 o 
   2   5  12        8.55        8.14      3.71 o 
   3   5  12       14.20       15.02      4.16 o 
   4   5  12        0.26        1.30      3.39 o 
   5   5  12       40.04       44.63      5.67 o 
   6   5  12        0.26       -0.28      4.46 o 
   7   5  12        0.08       -2.88      2.88 o 
   8   5  12       31.41       22.95      5.28 o 
   9   5  12        2.90       -0.58      5.64 o 
  10   5  12        0.35       -7.65      7.65 o 
  11   5  12        0.03       16.07      8.52 o 
   0   6  12      120.56      104.85      9.16 o 
   1   6  12       32.83       34.92      5.19 o 
   2   6  12       52.99       53.58      6.09 o 
   3   6  12       86.36       95.13      6.72 o 
   4   6  12       13.40       16.10      5.85 o 
   5   6  12       21.94       21.47      5.68 o 
   6   6  12        0.12       -2.30      5.23 o 
   7   6  12        0.86       11.77      6.96 o 
   8   6  12        1.50       -2.34      6.92 o 
   9   6  12        0.94        0.39      7.33 o 
  10   6  12        7.39       10.43      8.47 o 
   1   7  12        6.31        5.76      3.04 o 
   2   7  12       39.07       43.98      5.14 o 
   3   7  12       39.35       45.96      7.55 o 
   4   7  12       19.33       21.71      5.43 o 
   5   7  12        0.79       -0.14      5.01 o 
   6   7  12        6.90       14.86     14.79 o 
   7   7  12        5.81        7.71      7.45 o 
   8   7  12        3.11       10.66      6.94 o 
   0   8  12       68.09       60.50     13.82 o 
   1   8  12       48.03       49.68      8.71 o 
   2   8  12       21.76       16.15      6.92 o 
   3   8  12       12.07       13.68      7.32 o 
   4   8  12        1.22        8.29      5.08 o 
   5   8  12        0.06       13.67      7.36 o 
   6   8  12        1.76       10.33      7.89 o 
   1   9  12        0.20       -0.47      7.16 o 
   2   9  12        5.91        8.03      7.46 o 
   3   9  12        3.65        2.79     20.56 o 
   1   1  13        0.58        2.57      0.91 o 
   2   1  13     1040.64     1092.62     13.71 o 
   3   1  13       26.04       34.98      3.71 o 
   4   1  13        8.87        6.87      3.24 o 
   5   1  13      198.46      194.88      6.10 o 
   6   1  13       24.69       30.16      3.44 o 
   7   1  13        6.05        4.35      3.23 o 
   8   1  13       32.94       36.35      4.91 o 
   9   1  13       17.18       10.10      3.75 o 
  10   1  13        1.95       -2.14      4.36 o 
  11   1  13        0.52        2.59      5.17 o 
  12   1  13        5.09        8.91      6.82 o 
  13   1  13        0.00       11.58      6.45 o 
   0   2  13     1361.55     1480.74     20.81 o 
   1   2  13        9.73       10.54      1.49 o 
   2   2  13       45.22       49.53      4.30 o 
   3   2  13       33.27       33.75      4.48 o 
   4   2  13       88.06       74.52      7.35 o 
   5   2  13        6.54        4.81      1.71 o 
   6   2  13       28.55       24.10      2.73 o 
   7   2  13        6.56        8.59      3.78 o 
   8   2  13        8.30        8.72      4.52 o 
   9   2  13       14.53       16.86      4.71 o 
  10   2  13       31.76       21.43      5.95 o 
  11   2  13        0.29        2.23      6.94 o 
  12   2  13        5.41        9.12      6.44 o 
  13   2  13        1.33        9.01      7.17 o 
   1   3  13       96.98       86.41      2.81 o 
   2   3  13      137.91      143.16      4.49 o 
   3   3  13       22.40       19.34      2.34 o 
   4   3  13       84.47       79.51      3.11 o 
   5   3  13       10.52       12.81      3.10 o 
   6   3  13        1.88        1.28      3.05 o 
   7   3  13       15.33       13.33      4.03 o 
   8   3  13        0.00        3.68      3.66 o 
   9   3  13        3.15        2.66      4.11 o 
  10   3  13       20.85       22.23      5.83 o 
  11   3  13       13.68        8.46      5.70 o 
  12   3  13       10.19        9.66      7.45 o 
   0   4  13     1030.65     1068.00     24.83 o 
   1   4  13       33.54       32.96      3.92 o 
   2   4  13      684.83      689.83     12.15 o 
   3   4  13        0.77        4.66      2.14 o 
   4   4  13      130.62      134.00      4.71 o 
   5   4  13       22.92       25.42      3.99 o 
   6   4  13       54.55       62.74      4.67 o 
   7   4  13        1.34        1.49      4.07 o 
   8   4  13        6.15        4.68      4.26 o 
   9   4  13       83.44       73.21      8.52 o 
  10   4  13       25.77       23.87      7.01 o 
  11   4  13        4.38        8.03      7.51 o 
  12   4  13        2.72        8.37     10.60 o 
   1   5  13      232.76      222.27      7.46 o 
   2   5  13       76.34       83.09      5.79 o 
   3   5  13       80.92       94.23      6.03 o 
   4   5  13       16.41       18.60      4.69 o 
   5   5  13        0.34        4.39      4.22 o 
   6   5  13        3.82        3.61      4.88 o 
   7   5  13        5.99        5.00      2.39 o 
   8   5  13       45.77       45.99      8.44 o 
   9   5  13       10.68       15.87      5.90 o 
  10   5  13       56.73       58.51      9.01 o 
  11   5  13       14.56       23.98     10.48 o 
   0   6  13      794.46      880.87     32.33 o 
   1   6  13      122.04      118.68     10.87 o 
   2   6  13      205.32      221.14      8.38 o 
   3   6  13        6.33        6.34      4.21 o 
   4   6  13        5.20        0.05      4.58 o 
   5   6  13        1.77       -3.09      4.46 o 
   6   6  13        0.28        4.25      6.37 o 
   7   6  13        2.92       10.54      6.99 o 
   8   6  13        1.50       -0.67      6.26 o 
   9   6  13       12.27       23.46      7.79 o 
  10   6  13        4.90        4.63      8.59 o 
   1   7  13       52.97       50.13      5.15 o 
   2   7  13        0.08        3.43      4.39 o 
   3   7  13       29.02       20.42      4.97 o 
   4   7  13        4.63        9.63      5.22 o 
   5   7  13       11.88       13.63      5.49 o 
   6   7  13        1.48        9.02      6.31 o 
   7   7  13        0.03       10.69      7.37 o 
   8   7  13        0.01       -1.74      6.75 o 
   0   8  13       72.55       79.28     12.97 o 
   1   8  13       10.65        9.28      9.17 o 
   2   8  13        3.62        6.97      7.41 o 
   3   8  13       14.22       19.65      9.31 o 
   4   8  13        2.25        6.84      5.73 o 
   5   8  13        0.69        6.75      5.76 o 
   6   8  13        0.30       11.32      6.52 o 
   1   9  13        3.27       17.53      8.43 o 
   2   9  13        1.46       32.48     23.38 o 
   0   0  14        4.49        8.27      3.65 o 
   1   0  14      796.25      897.57     15.07 o 
   2   0  14      275.01      356.95      6.64 o 
   3   0  14      851.98      967.00     13.49 o 
   4   0  14      222.09      229.36      6.89 o 
   5   0  14       38.54       42.22      4.73 o 
   6   0  14       91.54      109.05      8.14 o 
   7   0  14       35.78       47.44      6.18 o 
   8   0  14       44.36       47.55      7.11 o 
   9   0  14      110.52      153.15     16.20 o 
  10   0  14       10.57        7.87      7.79 o 
  11   0  14       10.95        0.28      6.34 o 
  12   0  14       11.35       17.83      8.46 o 
  13   0  14        0.50       -6.82      7.06 o 
   1   1  14      326.63      392.29      5.36 o 
   2   1  14      727.30      815.57     11.15 o 
   3   1  14      103.13      118.61      4.79 o 
   4   1  14        0.87        2.47      3.11 o 
   5   1  14       23.06       23.15      2.80 o 
   6   1  14       58.28       44.40      3.53 o 
   7   1  14       80.37       75.48      4.87 o 
   8   1  14      137.96      135.25      5.88 o 
   9   1  14        2.03       -0.64      2.95 o 
  10   1  14        0.60        5.15      3.74 o 
  11   1  14        0.79        4.31      5.36 o 
  12   1  14       12.55       14.87      6.88 o 
  13   1  14        4.53       10.19      6.97 o 
   0   2  14       84.37       88.34      4.98 o 
   1   2  14      502.14      509.62      6.36 o 
   2   2  14     1225.55     1346.94     20.19 o 
   3   2  14       37.40       42.78      4.67 o 
   4   2  14      164.77      174.95      7.96 o 
   5   2  14       85.42      100.41      7.71 o 
   6   2  14        1.03       -1.04      1.73 o 
   7   2  14       89.08       73.05      4.52 o 
   8   2  14        2.49        0.86      2.89 o 
   9   2  14      202.99      214.45      8.58 o 
  10   2  14       12.26        7.99      4.65 o 
  11   2  14        1.73       11.76      5.84 o 
  12   2  14        1.53        8.59      6.48 o 
   1   3  14      138.31      123.57      3.39 o 
   2   3  14      155.68      163.65      4.00 o 
   3   3  14       15.92       14.07      1.52 o 
   4   3  14        0.00       -0.70      1.17 o 
   5   3  14        0.12       -0.82      2.07 o 
   6   3  14       23.80       20.33      2.53 o 
   7   3  14       23.51       23.29      4.04 o 
   8   3  14      407.43      446.19     12.60 o 
   9   3  14        3.05        5.67      5.77 o 
  10   3  14       14.71        6.19      5.23 o 
  11   3  14        2.54       12.06      7.95 o 
  12   3  14        0.55       -1.08      9.29 o 
   0   4  14       76.05       76.82      5.71 o 
   1   4  14      376.31      394.68      9.35 o 
   2   4  14      289.64      325.79      8.05 o 
   3   4  14        4.40        3.19      2.44 o 
   4   4  14       65.08       66.80      3.84 o 
   5   4  14        0.99        3.41      2.51 o 
   6   4  14        0.22       -3.06      3.06 o 
   7   4  14       73.79       73.57      6.67 o 
   8   4  14        1.84       -0.38      3.29 o 
   9   4  14       41.16       36.99      8.95 o 
  10   4  14       10.79       10.37      6.56 o 
  11   4  14        1.86       20.89     13.03 o 
   1   5  14      190.52      194.19      7.48 o 
   2   5  14       42.39       36.15      4.25 o 
   3   5  14      158.12      164.77      6.99 o 
   4   5  14        6.82        7.34      3.47 o 
   5   5  14        3.52       -2.26      4.79 o 
   6   5  14        6.73       10.21      5.62 o 
   7   5  14        0.60        0.48      4.44 o 
   8   5  14       31.92       22.28      8.30 o 
   9   5  14       12.49       19.36      5.40 o 
  10   5  14        0.81        2.30      7.86 o 
   0   6  14       58.98       70.30      7.32 o 
   1   6  14       30.18       25.87      4.62 o 
   2   6  14       13.66       22.37      4.77 o 
   3   6  14       25.84       23.90      5.37 o 
   4   6  14       29.69       32.67      5.16 o 
   5   6  14        8.21        9.44      5.10 o 
   6   6  14        3.21        4.32      4.67 o 
   7   6  14        0.01       -1.53      5.79 o 
   8   6  14        1.50       12.99      6.17 o 
   9   6  14        2.20        2.50      7.79 o 
   1   7  14        4.88        5.04      4.21 o 
   2   7  14       24.17       21.37      6.65 o 
   3   7  14        0.26       -5.40      5.40 o 
   4   7  14        5.34        9.39      6.54 o 
   5   7  14        0.33        7.17      6.10 o 
   6   7  14        9.08       14.93      6.01 o 
   7   7  14        1.87       13.66      6.94 o 
   8   7  14        1.96        9.09      8.31 o 
   0   8  14       46.19       44.56     20.73 o 
   1   8  14        0.52       -7.84      8.58 o 
   2   8  14        5.50       11.39      7.83 o 
   3   8  14        0.14       -3.49      5.80 o 
   4   8  14        0.43       10.38      7.71 o 
   5   8  14        0.35        4.66      6.01 o 
   1   1  15       11.76       11.15      1.45 o 
   2   1  15       10.89        9.52      2.90 o 
   3   1  15       26.58       23.38      3.42 o 
   4   1  15        7.39       10.42      3.67 o 
   5   1  15        2.14        2.87      3.59 o 
   6   1  15       77.76       78.47      4.24 o 
   7   1  15       21.95       20.67      3.71 o 
   8   1  15       43.06       60.24      6.32 o 
   9   1  15        0.43       -1.24      4.11 o 
  10   1  15        1.05        5.83      4.53 o 
  11   1  15        0.03        1.19      3.98 o 
  12   1  15        0.17        4.25      5.38 o 
   0   2  15      260.50      309.67      7.11 o 
   1   2  15      290.59      317.24      4.70 o 
   2   2  15      324.38      316.16      7.62 o 
   3   2  15        4.16        4.58      3.11 o 
   4   2  15       11.73       13.94      3.38 o 
   5   2  15        0.00        2.53      3.55 o 
   6   2  15       71.98       64.01      3.58 o 
   7   2  15      166.09      176.44      6.72 o 
   8   2  15       41.43       41.54      4.71 o 
   9   2  15        0.21       -3.52      3.72 o 
  10   2  15       10.93        7.90      4.62 o 
  11   2  15        0.76        3.35      5.19 o 
  12   2  15        0.49       13.16      8.64 o 
   1   3  15        8.27        8.15      1.98 o 
   2   3  15      218.09      213.71      6.46 o 
   3   3  15       49.23       56.13      4.42 o 
   4   3  15      174.41      161.57      6.97 o 
   5   3  15        0.85       -0.47      4.14 o 
   6   3  15        0.77        0.24      2.35 o 
   7   3  15       56.37       62.56      4.88 o 
   8   3  15       19.48       24.53      5.33 o 
   9   3  15       34.77       26.41      5.43 o 
  10   3  15        1.96        3.77      4.50 o 
  11   3  15        0.58       -0.35      7.45 o 
  12   3  15        0.43       -9.65     10.13 o 
   0   4  15       78.31       68.82      5.39 o 
   1   4  15       45.87       48.49      3.77 o 
   2   4  15        3.09        4.63      2.58 o 
   3   4  15      315.51      329.33      6.59 o 
   4   4  15       16.07       17.23      2.42 o 
   5   4  15       54.32       49.30      3.89 o 
   6   4  15       47.77       44.58      4.60 o 
   7   4  15        1.07        1.79      2.80 o 
   8   4  15        9.37        7.44      3.49 o 
   9   4  15        7.08        3.99      4.49 o 
  10   4  15        0.27       11.76      9.12 o 
  11   4  15       10.71        2.14      8.58 o 
   1   5  15       12.55        7.98      3.54 o 
   2   5  15      211.66      210.30      7.22 o 
   3   5  15        7.97        9.16      3.50 o 
   4   5  15      201.20      200.83      6.64 o 
   5   5  15        0.69        3.93      3.74 o 
   6   5  15       50.81       40.55      3.23 o 
   7   5  15        8.25        3.11      2.47 o 
   8   5  15        0.35       -1.13      6.20 o 
   9   5  15        4.94       21.52     11.40 o 
  10   5  15        0.99        6.55      9.14 o 
   0   6  15        1.89        1.05      3.26 o 
   1   6  15        0.45       -1.16      3.19 o 
   2   6  15        0.13        2.33      3.67 o 
   3   6  15       55.82       53.32      6.81 o 
   4   6  15        7.63       11.12      4.66 o 
   5   6  15        4.52        5.13      5.13 o 
   6   6  15       11.84       12.91      5.85 o 
   7   6  15        0.14        9.23      6.60 o 
   8   6  15        6.19       13.10      8.14 o 
   9   6  15        0.07       10.65     11.76 o 
   1   7  15       48.93       47.76      6.79 o 
   2   7  15       25.89       26.08      5.83 o 
   3   7  15        4.31        2.60      4.57 o 
   4   7  15        7.20       -4.76      5.13 o 
   5   7  15       10.12       16.76      6.46 o 
   6   7  15        0.20        6.87      7.99 o 
   7   7  15        1.66       12.47     10.50 o 
   0   8  15        0.03       -2.78      9.74 o 
   1   8  15        9.09       18.93      9.20 o 
   2   8  15        5.40       -3.14      7.06 o 
   3   8  15       10.07       15.47      7.72 o 
   4   8  15        5.66       16.02      7.90 o 
   5   8  15        0.38       -1.68      7.47 o 
   0   0  16      998.63     1088.32     23.80 o 
   1   0  16      327.27      325.53      7.48 o 
   2   0  16       37.52       33.67      3.23 o 
   3   0  16      273.17      312.71      7.37 o 
   4   0  16       52.43       41.41      2.94 o 
   5   0  16      458.72      521.26     12.41 o 
   6   0  16      314.19      295.21     12.67 o 
   7   0  16       42.54       19.50      7.65 o 
   8   0  16      171.84      177.54      9.55 o 
   9   0  16        0.77        2.59      7.21 o 
  10   0  16       32.73       18.30      8.11 o 
  11   0  16        5.73        5.71      9.94 o 
  12   0  16       23.14       11.93     10.36 o 
   1   1  16        0.19        0.71      1.49 o 
   2   1  16      154.05      170.94      4.89 o 
   3   1  16      388.38      379.96      7.99 o 
   4   1  16      221.57      272.01      7.80 o 
   5   1  16       12.17        7.67      3.47 o 
   6   1  16      214.63      265.18      6.13 o 
   7   1  16      533.85      625.44     14.29 o 
   8   1  16       15.77       18.34      4.98 o 
   9   1  16       31.54       28.44      7.39 o 
  10   1  16       16.48       11.62      5.75 o 
  11   1  16        4.70        8.03      5.51 o 
  12   1  16        2.08        9.95      7.40 o 
   0   2  16      310.90      293.79      7.32 o 
   1   2  16       44.97       47.75      3.93 o 
   2   2  16      373.45      383.73      9.56 o 
   3   2  16      270.28      285.77      7.58 o 
   4   2  16       54.97       54.98      4.96 o 
   5   2  16      278.90      324.24      9.85 o 
   6   2  16      340.38      359.54     11.05 o 
   7   2  16        0.75       -1.91      2.65 o 
   8   2  16       77.80       58.53      4.64 o 
   9   2  16        2.06       -2.19      2.97 o 
  10   2  16        1.24        0.60      4.22 o 
  11   2  16        2.51        2.56      7.50 o 
  12   2  16        0.15       -3.82      8.23 o 
   1   3  16       18.18       18.71      2.65 o 
   2   3  16       47.00       49.91      4.30 o 
   3   3  16      225.42      232.03      7.30 o 
   4   3  16      963.83     1065.35     19.22 o 
   5   3  16       14.34       14.66      4.66 o 
   6   3  16      114.80      105.52      7.80 o 
   7   3  16      146.59      146.59      9.05 o 
   8   3  16       18.05       13.24      3.31 o 
   9   3  16        0.09        2.26      3.40 o 
  10   3  16        5.96       -0.17      6.61 o 
  11   3  16        0.03       -8.86      8.86 o 
   0   4  16       52.06       41.86      5.78 o 
   1   4  16       63.62       61.38      5.45 o 
   2   4  16      201.33      204.03      5.62 o 
   3   4  16       47.98       39.89      3.48 o 
   4   4  16        3.34        3.98      1.66 o 
   5   4  16       96.94       98.77      7.88 o 
   6   4  16      110.49      112.87      6.47 o 
   7   4  16        0.29       -1.21      3.21 o 
   8   4  16       15.33        9.96      4.95 o 
   9   4  16        0.21        4.10      7.11 o 
  10   4  16        0.00       -7.31      7.31 o 
  11   4  16        0.03       22.57     10.76 o 
   1   5  16       20.27       17.02      3.51 o 
   2   5  16        1.04       -0.25      3.56 o 
   3   5  16       54.36       55.70      5.28 o 
   4   5  16       37.85       30.02      4.13 o 
   5   5  16        2.98        0.39      2.13 o 
   6   5  16       14.65       16.48      3.93 o 
   7   5  16        7.66        6.98      5.60 o 
   8   5  16        2.06       14.67      8.68 o 
   9   5  16        3.04       12.51      9.83 o 
  10   5  16        0.07       24.27     10.43 o 
   0   6  16       68.89       86.79      9.43 o 
   1   6  16       19.73       12.30      4.34 o 
   2   6  16        4.92        6.41      4.21 o 
   3   6  16        0.09        1.36      3.92 o 
   4   6  16        0.99        2.51      3.80 o 
   5   6  16       13.93       14.23      4.42 o 
   6   6  16        3.33       -1.57      3.78 o 
   7   6  16        1.09        7.87      8.53 o 
   8   6  16        1.46       17.71      8.98 o 
   9   6  16        1.52       23.09     10.01 o 
   1   7  16        0.04        3.46      4.79 o 
   2   7  16        0.07        0.03      3.66 o 
   3   7  16        0.09       -4.49      4.51 o 
   4   7  16        0.01       15.23      5.42 o 
   5   7  16        0.31        1.27      6.02 o 
   6   7  16        9.45       16.10     11.23 o 
   7   7  16        2.30        8.14      8.79 o 
   0   8  16       11.86       -2.27      9.52 o 
   1   8  16        0.40        0.76      6.87 o 
   2   8  16        3.43        1.41      6.02 o 
   3   8  16        0.04       -3.30      6.71 o 
   4   8  16        5.18       25.70     11.56 o 
   1   1  17       57.83       72.64      3.12 o 
   2   1  17       24.15       30.12      3.40 o 
   3   1  17      112.46      118.22      4.74 o 
   4   1  17      410.75      434.06      8.75 o 
   5   1  17        0.38        0.49      3.09 o 
   6   1  17      240.62      290.86      9.17 o 
   7   1  17        0.20        0.63      3.17 o 
   8   1  17        0.20        4.53      4.53 o 
   9   1  17       15.40       12.51      4.66 o 
  10   1  17        0.09        9.12      6.75 o 
  11   1  17        0.10        1.50      8.00 o 
  12   1  17        2.51       13.38      8.94 o 
   0   2  17      152.94      177.11      5.17 o 
   1   2  17        2.73        4.47      2.90 o 
   2   2  17       88.11      114.99      5.16 o 
   3   2  17      127.05      114.05      5.58 o 
   4   2  17      124.48      120.67      5.79 o 
   5   2  17       75.99       88.48      6.49 o 
   6   2  17       75.58       95.25      6.75 o 
   7   2  17        0.04       -4.37      4.84 o 
   8   2  17        0.04       -0.43      2.74 o 
   9   2  17        5.23        4.92      3.49 o 
  10   2  17        8.39        6.20      6.63 o 
  11   2  17        0.22       -1.31      6.57 o 
  12   2  17        1.87        1.44      8.14 o 
   1   3  17        3.65        3.44      2.14 o 
   2   3  17        4.85        6.06      3.00 o 
   3   3  17       49.37       53.29      4.65 o 
   4   3  17      153.08      162.29      7.63 o 
   5   3  17       28.76       25.73      5.52 o 
   6   3  17       42.39       28.09      5.49 o 
   7   3  17        9.20        1.63      4.75 o 
   8   3  17        0.46        3.27      2.97 o 
   9   3  17        0.86        7.39      6.49 o 
  10   3  17        0.07       -0.85      6.15 o 
  11   3  17        0.26        7.61      8.09 o 
   0   4  17      265.18      293.65     10.25 o 
   1   4  17        1.30       -0.38      2.35 o 
   2   4  17       15.55       12.39      3.05 o 
   3   4  17        7.74        8.35      3.47 o 
   4   4  17       75.92       73.15      6.14 o 
   5   4  17        2.58        3.76      3.96 o 
   6   4  17       32.40       26.06      8.00 o 
   7   4  17       28.12       18.28      5.42 o 
   8   4  17       17.23       11.22      5.75 o 
   9   4  17        0.02       10.13      6.52 o 
  10   4  17        5.52       10.09      7.85 o 
   1   5  17       10.81        6.48      3.62 o 
   2   5  17       18.90       18.39      3.68 o 
   3   5  17        2.73        1.70      2.83 o 
   4   5  17        0.08       -1.05      2.41 o 
   5   5  17       19.40       19.06      2.57 o 
   6   5  17        9.38        7.77      2.77 o 
   7   5  17        0.43       -2.03      6.17 o 
   8   5  17        0.24        3.22      7.23 o 
   9   5  17        6.05        3.99      8.84 o 
  10   5  17        2.86       11.85     10.74 o 
   0   6  17        0.16        2.06      6.30 o 
   1   6  17       12.47        7.96      4.12 o 
   2   6  17        0.13       -2.30      3.72 o 
   3   6  17        4.80        9.87      4.32 o 
   4   6  17        5.81       10.07      4.26 o 
   5   6  17        0.16       -2.43      6.01 o 
   6   6  17        9.07       18.45      7.86 o 
   7   6  17        0.54        6.29      7.34 o 
   8   6  17        1.97       -4.31      9.10 o 
   1   7  17        0.20       -0.84      4.56 o 
   2   7  17        0.62        7.25      5.48 o 
   3   7  17       12.21       19.38      6.03 o 
   4   7  17       12.46        7.95      6.55 o 
   5   7  17        2.09        0.92      6.06 o 
   6   7  17        9.57        3.45     12.53 o 
   0   8  17        6.14        3.92      9.41 o 
   1   8  17        0.51       -0.25      6.26 o 
   2   8  17        3.53        3.33      6.97 o 
   3   8  17        3.86       -6.61      9.28 o 
   0   0  18      215.71      229.48     10.32 o 
   1   0  18       32.04       32.24      3.60 o 
   2   0  18       85.17       92.92      3.55 o 
   3   0  18      311.26      342.04     14.48 o 
   4   0  18     1530.34     1795.00     41.59 o 
   5   0  18     1380.70     1367.65     32.86 o 
   6   0  18      218.95      236.42      9.04 o 
   7   0  18        6.71       -0.18      4.98 o 
   8   0  18        0.19        1.08      5.37 o 
   9   0  18        1.28        4.57      8.23 o 
  10   0  18        3.92       -5.77      7.98 o 
  11   0  18        0.44       21.74     16.30 o 
  12   0  18        4.95       33.41     22.31 o 
   1   1  18      111.84      116.00      4.74 o 
   2   1  18       26.44       26.98      3.09 o 
   3   1  18       20.66       14.35      3.11 o 
   4   1  18      182.78      187.06      5.87 o 
   5   1  18      129.90      176.03      6.99 o 
   6   1  18      717.35      828.90     16.38 o 
   7   1  18       41.80       42.81      5.15 o 
   8   1  18        7.65        1.38      3.70 o 
   9   1  18        0.85       -3.32      4.84 o 
  10   1  18       25.81       19.64      8.25 o 
  11   1  18        1.33       -1.01      7.75 o 
  12   1  18        2.39       11.45     11.82 o 
   0   2  18       44.91       37.77      3.48 o 
   1   2  18       18.49       17.50      3.54 o 
   2   2  18      110.55      117.54      5.71 o 
   3   2  18        9.54        3.94      3.37 o 
   4   2  18      284.30      303.18      9.57 o 
   5   2  18      551.06      595.55     13.95 o 
   6   2  18      256.17      304.40     11.17 o 
   7   2  18       13.42       16.36      5.13 o 
   8   2  18       50.18       36.26      9.55 o 
   9   2  18       10.87       15.49      7.99 o 
  10   2  18        0.21       -8.98      8.98 o 
  11   2  18        2.73        5.92      9.29 o 
   1   3  18        0.44        0.53      1.67 o 
   2   3  18       76.91       63.93      6.72 o 
   3   3  18       77.55       92.87      6.32 o 
   4   3  18       21.67       16.77      4.29 o 
   5   3  18       21.64       21.98      4.64 o 
   6   3  18       50.80       39.94      6.86 o 
   7   3  18        6.11        7.12      4.94 o 
   8   3  18        5.42        7.60      5.74 o 
   9   3  18        7.47       -0.62      5.57 o 
  10   3  18        0.31       -1.06      6.26 o 
  11   3  18        0.02        1.56      7.71 o 
   0   4  18        5.07       -1.14      5.41 o 
   1   4  18        1.61        0.98      2.68 o 
   2   4  18      106.46      115.30      6.39 o 
   3   4  18        0.05        2.68      3.46 o 
   4   4  18       29.17       29.20      4.56 o 
   5   4  18       93.01       87.23      6.38 o 
   6   4  18       75.63       59.46      8.43 o 
   7   4  18        1.91        3.15      4.82 o 
   8   4  18        8.67        0.84      6.47 o 
   9   4  18        3.97       12.89      6.88 o 
  10   4  18        2.21       -8.79      8.79 o 
   1   5  18       14.50        9.89      3.48 o 
   2   5  18       11.89        5.44      3.17 o 
   3   5  18        4.22        2.77      2.40 o 
   4   5  18        0.44       -1.60      1.60 o 
   5   5  18        0.10        1.14      3.73 o 
   6   5  18       19.15       18.86      7.09 o 
   7   5  18        6.79        3.40      6.75 o 
   8   5  18        2.42        5.81      7.77 o 
   9   5  18        2.11        9.55      8.21 o 
   0   6  18        6.08        1.21      4.98 o 
   1   6  18        1.81       -3.20      3.47 o 
   2   6  18        0.00        0.48      3.63 o 
   3   6  18       17.33       13.85      6.53 o 
   4   6  18       42.86       47.48     10.66 o 
   5   6  18       17.20       19.45      7.55 o 
   6   6  18        3.83       -3.81      7.52 o 
   7   6  18        6.92        5.62      7.37 o 
   8   6  18        3.01        6.56      9.00 o 
   1   7  18        0.10       -0.53      5.78 o 
   2   7  18        4.56        7.65      4.69 o 
   3   7  18        1.72        6.42      6.51 o 
   4   7  18        0.69       10.20      6.82 o 
   5   7  18        0.61        6.78      7.16 o 
   6   7  18        5.35       11.92     17.54 o 
   0   8  18        0.09        3.56     12.37 o 
   1   8  18        1.41        0.23      5.62 o 
   2   8  18        1.32        7.41      9.12 o 
   1   1  19       23.42       22.78      3.09 o 
   2   1  19       93.79      111.41      4.42 o 
   3   1  19        1.68        1.14      2.79 o 
   4   1  19       10.51       14.81      3.05 o 
   5   1  19       78.62       81.43      5.10 o 
   6   1  19       17.03       13.13      4.18 o 
   7   1  19       21.45       16.38      4.51 o 
   8   1  19       41.59       42.36      3.22 o 
   9   1  19        0.16        8.93      5.88 o 
  10   1  19        8.41       14.78      7.16 o 
  11   1  19        0.04        7.17     10.56 o 
   0   2  19        0.56        2.03      2.66 o 
   1   2  19       32.84       27.46      4.42 o 
   2   2  19      304.63      337.86      8.94 o 
   3   2  19       26.70       35.23      4.48 o 
   4   2  19      216.20      258.44      9.33 o 
   5   2  19       10.10       11.43      4.41 o 
   6   2  19       29.60       32.47      5.85 o 
   7   2  19       21.75       21.96      5.64 o 
   8   2  19       16.61        8.04      5.64 o 
   9   2  19        3.46        6.97      5.98 o 
  10   2  19        0.02       -6.30      7.55 o 
  11   2  19        0.01        2.22      7.18 o 
   1   3  19       79.12       84.56      9.78 o 
   2   3  19       29.80       31.55      5.13 o 
   3   3  19       46.02       56.11     10.44 o 
   4   3  19        0.28        3.90      3.86 o 
   5   3  19        5.75        5.66      4.37 o 
   6   3  19       15.56       11.14      4.60 o 
   7   3  19        0.06       -1.03      4.33 o 
   8   3  19        9.70        4.71      4.55 o 
   9   3  19        0.60        2.58      4.48 o 
  10   3  19        1.46        5.42      5.79 o 
   0   4  19       19.10        7.74      4.73 o 
   1   4  19       20.15       17.03      4.35 o 
   2   4  19        1.11        2.32      4.28 o 
   3   4  19        7.02        4.60      4.05 o 
   4   4  19       10.62       14.69      4.49 o 
   5   4  19       13.05       15.45      5.34 o 
   6   4  19        0.26        0.01      3.94 o 
   7   4  19        4.00        2.59      5.09 o 
   8   4  19        3.29       10.10      5.90 o 
   9   4  19        0.42        6.61      7.17 o 
  10   4  19        0.10        1.97      8.23 o 
   1   5  19       12.86        4.68      2.96 o 
   2   5  19       42.94       35.21      5.84 o 
   3   5  19       22.23       15.27      4.35 o 
   4   5  19        0.17       -3.27      5.86 o 
   5   5  19       21.45       19.70      5.35 o 
   6   5  19        0.38        0.24      5.57 o 
   7   5  19        6.56        4.63      8.22 o 
   8   5  19        0.18       -4.61      7.50 o 
   9   5  19        0.38       23.30      9.27 o 
   0   6  19        0.94        0.40      4.82 o 
   1   6  19        0.18        1.35      3.12 o 
   2   6  19        1.49        5.99      3.19 o 
   3   6  19        4.79        1.59      7.29 o 
   4   6  19        0.01        1.44      7.25 o 
   5   6  19        8.85        2.96      6.61 o 
   6   6  19        0.06        1.10      6.45 o 
   7   6  19        0.95        0.36      7.73 o 
   1   7  19        0.35        0.73      4.88 o 
   2   7  19        7.36       13.49     11.62 o 
   3   7  19        0.04        4.40      6.02 o 
   4   7  19        3.11       17.71      7.24 o 
   5   7  19        0.04        9.48      7.71 o 
   0   8  19        3.19        0.00      7.55 o 
   0   0  20        0.87       -0.20      5.20 o 
   1   0  20      139.69      134.48      6.33 o 
   2   0  20      264.19      281.59      5.66 o 
   3   0  20      139.28      150.67     10.33 o 
   4   0  20      807.21      968.44     29.09 o 
   5   0  20      159.32      162.45     13.16 o 
   6   0  20        1.11        3.65      8.73 o 
   7   0  20      297.76      347.70     19.35 o 
   8   0  20        5.32       -0.76      4.09 o 
   9   0  20        3.81      -14.67     14.67 o 
  10   0  20        9.04       25.93     15.68 o 
  11   0  20       19.11       26.78     17.53 o 
   1   1  20       30.73       34.74      3.40 o 
   2   1  20        5.79        3.82      3.04 o 
   3   1  20      637.34      701.20     12.52 o 
   4   1  20      115.53      123.91      5.19 o 
   5   1  20       27.18       18.18      3.28 o 
   6   1  20       75.29       89.38      5.42 o 
   7   1  20        0.66        0.49      3.65 o 
   8   1  20       74.66      104.39      9.20 o 
   9   1  20       21.43       18.20      8.47 o 
  10   1  20        7.91        9.08     10.39 o 
  11   1  20        1.53       -5.12     10.92 o 
   0   2  20        9.16        5.61      3.01 o 
   1   2  20       20.59       17.59      4.42 o 
   2   2  20       12.87       11.14      3.49 o 
   3   2  20      193.72      204.46      6.99 o 
   4   2  20      225.15      249.48      8.79 o 
   5   2  20       43.49       48.54      6.01 o 
   6   2  20       11.94       10.05      4.38 o 
   7   2  20      184.77      230.60      9.98 o 
   8   2  20        0.00        2.33      4.45 o 
   9   2  20        0.01        7.45      6.20 o 
  10   2  20        3.66       -5.10      7.17 o 
  11   2  20        0.31        1.67      9.45 o 
   1   3  20       22.19       30.54      4.96 o 
   2   3  20      124.80      143.44      8.16 o 
   3   3  20      198.03      219.12      9.17 o 
   4   3  20      124.19      136.77      9.84 o 
   5   3  20      104.07      135.86     10.43 o 
   6   3  20        9.18        6.49      4.92 o 
   7   3  20       47.60       22.68      8.80 o 
   8   3  20        0.37       -1.78      4.51 o 
   9   3  20        1.79        0.35      4.59 o 
  10   3  20        0.42        5.82      5.74 o 
   0   4  20        1.86        1.62      3.11 o 
   1   4  20        5.28        0.72      2.46 o 
   2   4  20        3.63        6.30      4.14 o 
   3   4  20      120.91      112.98     16.98 o 
   4   4  20       23.11       10.69      4.50 o 
   5   4  20        8.92        5.78      4.46 o 
   6   4  20        3.30       -0.64      4.01 o 
   7   4  20       31.23       19.71      7.38 o 
   8   4  20        0.14       -1.53      6.24 o 
   9   4  20        0.22        1.32      7.15 o 
   1   5  20       14.27        7.99      4.02 o 
   2   5  20       12.11        5.66      2.53 o 
   3   5  20        3.65       -1.41      5.12 o 
   4   5  20       12.90        4.96      5.91 o 
   5   5  20        6.54        8.79      6.08 o 
   6   5  20       13.90       12.34      7.36 o 
   7   5  20        0.00        7.00      7.64 o 
   8   5  20        5.02        6.23      7.98 o 
   0   6  20        0.23        0.28      5.65 o 
   1   6  20       11.53        7.03      4.00 o 
   2   6  20        1.44        8.52      6.17 o 
   3   6  20        5.24       13.48      6.48 o 
   4   6  20       17.23       11.83      8.90 o 
   5   6  20        0.16       -3.36      7.45 o 
   6   6  20        0.01        6.34      7.11 o 
   7   6  20        0.43        6.10      7.46 o 
   1   7  20        1.27        9.55      7.34 o 
   2   7  20        0.00        8.35      9.17 o 
   3   7  20        0.89      -12.19     17.36 o 
   4   7  20        0.31       -1.44      7.63 o 
   5   7  20       10.29        7.35     22.78 o 
   1   1  21        1.96        4.37      2.60 o 
   2   1  21        4.72        6.02      2.99 o 
   3   1  21        8.68       12.90      3.18 o 
   4   1  21       24.16       25.42      3.54 o 
   5   1  21       77.49       92.58      8.50 o 
   6   1  21       15.37        5.83      3.37 o 
   7   1  21        7.87        9.55      3.66 o 
   8   1  21        3.99        4.15      6.42 o 
   9   1  21        1.09        2.80      7.93 o 
  10   1  21        0.04       -9.65     10.98 o 
   0   2  21       36.36       42.57      8.39 o 
   1   2  21        6.01        9.12      3.44 o 
   2   2  21        3.97        8.97      3.47 o 
   3   2  21       59.93       68.93      5.66 o 
   4   2  21        0.24        1.99      3.50 o 
   5   2  21        1.16        1.69      3.78 o 
   6   2  21       10.05       10.39      4.54 o 
   7   2  21        1.25        3.17      4.69 o 
   8   2  21        0.61        3.11      4.41 o 
   9   2  21        2.92        5.60      5.61 o 
  10   2  21        4.57       10.36      9.16 o 
   1   3  21        2.90        8.16      4.72 o 
   2   3  21        2.27        4.71      4.49 o 
   3   3  21        2.42       -0.77      3.39 o 
   4   3  21        3.91        2.54      3.61 o 
   5   3  21        0.06       -1.06      3.96 o 
   6   3  21        0.10        2.96      4.27 o 
   7   3  21        5.33        0.02      4.59 o 
   8   3  21        3.25        0.48      4.34 o 
   9   3  21        2.79       -2.69      5.77 o 
  10   3  21        0.44       -0.29      6.51 o 
   0   4  21       85.47       76.49     18.96 o 
   1   4  21      156.01      179.24     10.99 o 
   2   4  21        0.65       -0.95      4.04 o 
   3   4  21        0.00       -1.27      4.59 o 
   4   4  21        6.92        7.49      4.42 o 
   5   4  21        0.01        4.76      4.50 o 
   6   4  21        0.44        1.05      4.30 o 
   7   4  21        0.86        4.92      5.42 o 
   8   4  21        4.45        2.77      5.22 o 
   9   4  21        0.32        9.60      7.83 o 
   1   5  21        0.00        2.28      3.25 o 
   2   5  21        2.52       -2.74      6.75 o 
   3   5  21        4.74        3.33      6.63 o 
   4   5  21        0.90        3.61      3.91 o 
   5   5  21       29.47       29.10      7.11 o 
   6   5  21        3.53       -2.60      6.27 o 
   7   5  21       10.59       16.16      8.40 o 
   8   5  21        0.00       16.99      9.55 o 
   0   6  21        9.84       11.18      5.62 o 
   1   6  21        4.45        2.46      4.67 o 
   2   6  21        0.02        4.03      5.59 o 
   3   6  21        1.35       -3.16      6.56 o 
   4   6  21        0.18       -0.42      6.49 o 
   5   6  21        0.16        4.35      7.28 o 
   6   6  21        0.44       -5.10      7.40 o 
   1   7  21        1.04        1.43      6.39 o 
   2   7  21       13.84       19.25      8.76 o 
   3   7  21        0.47       40.80     16.50 o 
   4   7  21        0.39       15.95     11.30 o 
   0   0  22        2.23        4.09      5.22 o 
   1   0  22      113.32      125.38      4.83 o 
   2   0  22      219.52      248.03     11.67 o 
   3   0  22        6.29        2.23      5.62 o 
   4   0  22      143.81      215.89     12.67 o 
   5   0  22       61.32       70.02     10.04 o 
   6   0  22       11.71       22.24     11.07 o 
   7   0  22       76.25       82.08     13.06 o 
   8   0  22       17.44       16.81     11.03 o 
   9   0  22        7.58       26.07     15.08 o 
  10   0  22       30.16       70.38     18.83 o 
   1   1  22      270.01      293.68      8.84 o 
   2   1  22      138.59      151.60      5.31 o 
   3   1  22      157.54      176.83      6.75 o 
   4   1  22        0.24       -1.32      2.30 o 
   5   1  22       61.06       70.93      4.98 o 
   6   1  22        2.71       -0.87      2.33 o 
   7   1  22       11.99       12.07      4.33 o 
   8   1  22        2.10        0.12      6.14 o 
   9   1  22       13.36       34.32      9.80 o 
  10   1  22        4.34        4.88      9.04 o 
   0   2  22      214.35      218.59      6.58 o 
   1   2  22      133.49      148.51      5.96 o 
   2   2  22      113.78      119.19      6.45 o 
   3   2  22       57.25       46.60      6.02 o 
   4   2  22        4.99        3.47      3.48 o 
   5   2  22        4.26        6.09      3.81 o 
   6   2  22        8.47        8.69      4.33 o 
   7   2  22        6.35        0.33      3.93 o 
   8   2  22       47.05       46.70      8.11 o 
   9   2  22       30.06       28.79     10.06 o 
  10   2  22        4.51       33.87     12.09 o 
   1   3  22       72.53       71.16      8.85 o 
   2   3  22       14.00        7.50      4.21 o 
   3   3  22        0.17        0.71      4.06 o 
   4   3  22        9.40        4.33      4.64 o 
   5   3  22        0.94        0.70      3.81 o 
   6   3  22        3.32       -3.10      4.77 o 
   7   3  22       27.10       17.43      5.92 o 
   8   3  22        0.21        1.63      4.60 o 
   9   3  22       21.49       14.08      6.43 o 
   0   4  22      218.66      249.52     13.31 o 
   1   4  22        3.93       -2.14      4.53 o 
   2   4  22       36.49       32.46      5.14 o 
   3   4  22       38.30       37.75      7.43 o 
   4   4  22        2.20        3.33      4.93 o 
   5   4  22        0.39        8.10      5.38 o 
   6   4  22        9.81        7.59      5.49 o 
   7   4  22        3.18        0.17      5.33 o 
   8   4  22       20.39       20.00      9.30 o 
   1   5  22       34.55       11.79      6.60 o 
   2   5  22       24.73       25.70      7.68 o 
   3   5  22        7.04       12.99      6.23 o 
   4   5  22        0.35        1.47      4.95 o 
   5   5  22        2.26        8.66      7.42 o 
   6   5  22        1.14        5.26      6.86 o 
   7   5  22        0.27       -2.28      7.08 o 
   0   6  22        0.00       -7.96     19.51 o 
   1   6  22       23.19       14.80      6.59 o 
   2   6  22        1.42       11.26      6.79 o 
   3   6  22        4.38        3.92      5.87 o 
   4   6  22        0.24        3.85      6.21 o 
   5   6  22        0.42       16.98      8.89 o 
   1   7  22        0.62       18.75     14.40 o 
   2   7  22        0.09        0.96      7.99 o 
   1   1  23        3.46        4.73      3.14 o 
   2   1  23        0.20        1.61      3.14 o 
   3   1  23       23.57       18.74      3.31 o 
   4   1  23        3.04        4.66      2.94 o 
   5   1  23        4.13        2.31      2.57 o 
   6   1  23        1.67        1.02      2.21 o 
   7   1  23        3.95       10.16      7.09 o 
   8   1  23        1.33       11.81      7.72 o 
   9   1  23       14.39       31.67     10.50 o 
  10   1  23        0.28       -4.86      9.54 o 
   0   2  23        5.03        3.41      2.88 o 
   1   2  23        3.83        1.66      3.50 o 
   2   2  23        1.80        1.28      3.53 o 
   3   2  23       21.44       16.41      4.11 o 
   4   2  23       10.80       11.21      4.01 o 
   5   2  23        1.74       -0.04      3.58 o 
   6   2  23       13.33       17.51      5.81 o 
   7   2  23        2.48       -0.97      3.54 o 
   8   2  23        0.01       12.78      7.92 o 
   9   2  23        2.60        4.97      9.35 o 
   1   3  23       11.53        8.50      3.46 o 
   2   3  23        6.76        7.90      3.90 o 
   3   3  23        2.61        4.96      4.27 o 
   4   3  23        2.20        3.81      4.36 o 
   5   3  23        0.12        1.38      4.53 o 
   6   3  23        0.19        6.60      4.97 o 
   7   3  23        0.25        5.15      5.12 o 
   8   3  23        1.75       -0.19      4.98 o 
   9   3  23        3.19        6.99      7.64 o 
   0   4  23       16.12       14.53      5.39 o 
   1   4  23       14.65       23.66      7.98 o 
   2   4  23        0.55       -1.03      4.13 o 
   3   4  23       18.33       17.85      5.24 o 
   4   4  23        1.12        0.17      3.86 o 
   5   4  23        6.39        8.60      4.72 o 
   6   4  23        0.03        1.70      4.31 o 
   7   4  23        6.98        7.89      5.44 o 
   8   4  23        3.94       15.05      7.25 o 
   1   5  23       14.96       12.26      6.07 o 
   2   5  23       23.28       20.89      6.36 o 
   3   5  23        8.36        3.65      5.73 o 
   4   5  23        2.79        7.35      5.97 o 
   5   5  23        0.14        5.93      6.08 o 
   6   5  23        0.09       12.38      7.18 o 
   7   5  23        0.44        6.45      8.12 o 
   0   6  23       69.73       43.90     57.81 o 
   1   6  23       13.85       18.89     12.80 o 
   2   6  23        1.69        4.85      5.90 o 
   3   6  23        0.62        6.89      7.59 o 
   4   6  23        2.21        3.53      8.60 o 
   5   6  23        0.28       11.63      8.89 o 
   0   0  24      177.96      194.75     23.77 o 
   1   0  24      652.20      690.39     25.52 o 
   2   0  24        0.56       -0.57      4.27 o 
   3   0  24       16.52       13.57      6.07 o 
   4   0  24        2.53        2.66      6.55 o 
   5   0  24        4.40        0.54      7.84 o 
   6   0  24        9.03        7.10      8.32 o 
   7   0  24        0.47       19.93      9.93 o 
   8   0  24        0.27        6.87     13.18 o 
   9   0  24        1.24        3.97     13.16 o 
   1   1  24        1.07        3.48      3.03 o 
   2   1  24       32.19       34.70      4.16 o 
   3   1  24       10.54        4.83      2.55 o 
   4   1  24        0.01        2.24      2.02 o 
   5   1  24        7.54        5.80      5.35 o 
   6   1  24        0.10        1.44      5.78 o 
   7   1  24        0.08        6.34      6.32 o 
   8   1  24        0.06       14.54      7.94 o 
   9   1  24       10.73       29.49     10.79 o 
   0   2  24       14.04        0.31      6.85 o 
   1   2  24      201.04      210.50      8.35 o 
   2   2  24        0.25        1.63      3.31 o 
   3   2  24        0.00        0.11      3.27 o 
   4   2  24        2.83       -0.08      3.63 o 
   5   2  24        0.88        3.53      3.40 o 
   6   2  24        1.38        0.36      3.64 o 
   7   2  24        0.04        1.23      6.22 o 
   8   2  24        1.09       -4.35      7.72 o 
   9   2  24        4.14       18.45      8.97 o 
   1   3  24        0.80        0.04      3.26 o 
   2   3  24       19.41       15.01      4.33 o 
   3   3  24       25.23       15.30      5.14 o 
   4   3  24       12.01       13.06      4.90 o 
   5   3  24        0.08        1.26      3.94 o 
   6   3  24       12.85       10.84      5.10 o 
   7   3  24       10.49       13.09      5.89 o 
   8   3  24        6.38        8.72      7.26 o 
   0   4  24       14.48       -1.59     11.99 o 
   1   4  24       17.85        7.67      4.32 o 
   2   4  24        1.19        0.52      4.19 o 
   3   4  24        0.03        1.29      4.24 o 
   4   4  24        0.00        4.60      5.12 o 
   5   4  24        0.01       -1.23      4.22 o 
   6   4  24        0.51        3.89      5.12 o 
   7   4  24        0.63       -3.91      6.63 o 
   1   5  24        1.96        3.54      8.35 o 
   2   5  24        1.39       -2.72      4.95 o 
   3   5  24        0.32        1.25      5.71 o 
   4   5  24        0.31        2.07      7.00 o 
   5   5  24        4.36        6.53      6.77 o 
   6   5  24        0.20        6.27      6.70 o 
   0   6  24        0.01       -4.68     23.90 o 
   1   6  24        2.47        0.45     12.30 o 
   2   6  24        8.85       20.43     10.07 o 
   3   6  24        0.89       10.25      8.99 o 
   4   6  24        2.57       -9.94     11.95 o 
   1   1  25        0.88        1.32      2.98 o 
   2   1  25        7.14        4.55      2.63 o 
   3   1  25        2.30        2.81      1.89 o 
   4   1  25       10.79        9.50      5.45 o 
   5   1  25        3.86        4.63      5.31 o 
   6   1  25        3.17        9.62      6.77 o 
   7   1  25        7.54       18.03      7.68 o 
   8   1  25        5.21       18.09      9.61 o 
   9   1  25        3.26       23.86     10.18 o 
   0   2  25       56.94       -0.21      8.16 o 
   1   2  25       50.68        0.80      6.00 o 
   2   2  25        1.63       -0.43      3.00 o 
   3   2  25        1.47        3.00      3.82 o 
   4   2  25        3.81        4.23      3.68 o 
   5   2  25        0.02        2.24      5.55 o 
   6   2  25        0.75        0.39      5.62 o 
   7   2  25       19.49       20.72      9.73 o 
   8   2  25        0.50       11.41      8.09 o 
   1   3  25        1.29       -0.85      3.03 o 
   2   3  25        0.22       -0.61      3.87 o 
   3   3  25        5.61        7.77      4.55 o 
   4   3  25        0.00        0.60      4.01 o 
   5   3  25        0.54       -1.10      4.22 o 
   6   3  25        2.40        8.03      5.47 o 
   7   3  25        1.16        9.87      6.69 o 
   8   3  25        5.32        6.35      9.73 o 
   0   4  25       16.54       11.61     14.10 o 
   1   4  25        0.03       -2.95      7.96 o 
   2   4  25        3.54       -0.14      4.20 o 
   3   4  25        9.64        4.84      4.61 o 
   4   4  25        0.29        1.86      5.01 o 
   5   4  25        0.21        1.36      4.72 o 
   6   4  25        1.15        6.44      5.81 o 
   7   4  25        0.43        7.08      8.93 o 
   1   5  25        1.81        0.10      9.27 o 
   2   5  25       20.54       25.14      9.32 o 
   3   5  25        0.00       -0.03      7.01 o 
   4   5  25        0.05        2.62      5.84 o 
   5   5  25        1.56        8.25      7.04 o 
   0   6  25       63.35      102.37     37.67 o 
   1   6  25        0.07       -4.86     13.30 o 
   2   6  25       12.17       39.32     14.10 o 
   0   0  26       54.41       52.05     30.66 o 
   1   0  26        5.76        2.66      2.29 o 
   2   0  26       45.08       10.88     10.72 o 
   3   0  26        1.92       -2.64      5.25 o 
   4   0  26        4.74        2.92      5.80 o 
   5   0  26        0.96       12.76     11.07 o 
   6   0  26        0.01        6.93      8.48 o 
   7   0  26       23.29       32.63     18.16 o 
   8   0  26        3.98       13.50     11.06 o 
   1   1  26       36.65       14.57      5.05 o 
   2   1  26       11.90        7.83      2.84 o 
   3   1  26       15.87       11.81      5.65 o 
   4   1  26        1.07        3.11      4.66 o 
   5   1  26        0.12        8.90      5.69 o 
   6   1  26        0.19       -4.71      6.42 o 
   7   1  26       11.33       24.38      8.02 o 
   8   1  26       11.57       17.55     10.77 o 
   0   2  26       34.51        0.40      7.09 o 
   1   2  26        9.38        3.41      3.46 o 
   2   2  26       45.45       29.24      8.32 o 
   3   2  26        0.48        2.10      3.76 o 
   4   2  26        6.29        5.79      5.31 o 
   5   2  26        0.39        1.33      5.47 o 
   6   2  26        0.91        2.27      5.95 o 
   7   2  26        0.05       -6.82      6.96 o 
   8   2  26       11.61       14.81      8.46 o 
   1   3  26        6.14        0.98      5.77 o 
   2   3  26        0.15        2.32      3.76 o 
   3   3  26        1.70        3.72      4.59 o 
   4   3  26        1.59        1.83      4.39 o 
   5   3  26        1.49       11.82      5.44 o 
   6   3  26        0.24        4.90      5.91 o 
   7   3  26        0.22        3.70      7.08 o 
   0   4  26        0.58       -1.87     12.11 o 
   1   4  26       23.33        4.18      8.19 o 
   2   4  26        1.20        2.73      5.54 o 
   3   4  26        0.11        5.40      6.33 o 
   4   4  26        0.01       -1.67      4.63 o 
   5   4  26        0.98        3.24      5.21 o 
   6   4  26        0.04        9.83      6.08 o 
   1   5  26        1.05       24.07     11.37 o 
   2   5  26        0.37       -1.83      9.99 o 
   3   5  26        2.66        0.88      7.39 o 
   4   5  26        0.03        0.88      8.88 o 
   1   1  27        1.18       -0.17      2.46 o 
   2   1  27       27.43       20.32      7.86 o 
   3   1  27        2.49        6.95      4.38 o 
   4   1  27        0.08        9.87      5.63 o 
   5   1  27        1.04        5.17      7.24 o 
   6   1  27        3.96        9.47      7.11 o 
   7   1  27        0.47       18.11      8.95 o 
   0   2  27        8.18       -0.91      8.99 o 
   1   2  27       15.86       13.56      6.84 o 
   2   2  27        3.94        2.42      3.57 o 
   3   2  27        0.72       -2.41      4.45 o 
   4   2  27        2.91       -0.10      5.02 o 
   5   2  27        0.55        0.27      5.13 o 
   6   2  27        3.37        9.80      7.75 o 
   7   2  27       10.40       13.23      7.96 o 
   1   3  27        0.72        0.50      6.25 o 
   2   3  27        8.49        1.11      5.13 o 
   3   3  27        9.15        5.36      6.01 o 
   4   3  27        0.01       -5.43      6.09 o 
   5   3  27        0.02       -0.99      5.19 o 
   6   3  27        7.60        1.35      6.87 o 
   0   4  27        0.07       -3.09     12.23 o 
   1   4  27       10.64        0.20      9.55 o 
   2   4  27       14.97        3.69      6.03 o 
   3   4  27        2.65        8.31      7.17 o 
   4   4  27       16.17        2.39      6.73 o 
   5   4  27        0.40        8.44      5.74 o 
   1   5  27        0.97        0.46      8.66 o 
   2   5  27        3.02        2.73      8.06 o 
   0   0  28       17.32        1.30     18.45 o 
   1   0  28        1.48        1.78      4.28 o 
   2   0  28        1.27        3.10      4.83 o 
   3   0  28        2.87        3.29      6.55 o 
   4   0  28        4.77       16.68     11.00 o 
   5   0  28       10.19       13.12      8.29 o 
   6   0  28       14.70       31.01     12.42 o 
   7   0  28        0.38        8.68     10.04 o 
   1   1  28        0.03        7.75      5.53 o 
   2   1  28        0.58        2.08      3.65 o 
   3   1  28        0.09        6.15      4.32 o 
   4   1  28       17.74       13.66      5.93 o 
   5   1  28        4.69        8.27      6.11 o 
   6   1  28       21.80       24.93      7.86 o 
   0   2  28        8.13        7.85      7.91 o 
   1   2  28        0.49        4.54      5.88 o 
   2   2  28        0.19        7.09      6.21 o 
   3   2  28        5.56        0.36      7.70 o 
   4   2  28        1.04        3.13      6.22 o 
   5   2  28        0.10       -6.08      6.32 o 
   6   2  28        2.29        3.06      6.74 o 
   1   3  28        5.87        1.05      5.87 o 
   2   3  28        5.08        6.03      6.08 o 
   3   3  28        1.60        5.37      7.80 o 
   4   3  28        0.13       -0.49      7.60 o 
   5   3  28        1.19        2.42      6.66 o 
   0   4  28        3.91        0.26     11.37 o 
   1   4  28        1.61       -0.51      7.87 o 
   2   4  28        3.75        4.07      6.26 o 
   3   4  28        2.63        3.81      7.35 o 
   4   4  28        4.79       49.63     34.82 o 
   1   1  29        0.09        2.44      7.69 o 
   2   1  29        0.07        6.20      6.63 o 
   3   1  29        0.29        1.28      4.98 o 
   4   1  29        1.80        5.30      5.36 o 
   5   1  29        2.00        4.84      6.03 o 
   6   1  29        1.80       20.26      8.15 o 
   0   2  29        5.64        2.67     10.39 o 
   1   2  29        2.46        3.97      7.19 o 
   2   2  29        2.88       10.09      7.84 o 
   3   2  29        0.08       -0.22      6.22 o 
   4   2  29       19.19       11.68      8.75 o 
   5   2  29        0.17        0.71      5.79 o 
   1   3  29        0.31        4.25      6.35 o 
   2   3  29        0.10        0.51      7.59 o 
   3   3  29        6.10        3.59      7.59 o 
   4   3  29        8.40       11.88      8.96 o 
   0   4  29        0.00        0.88     12.27 o 
   1   4  29        0.06        0.89      8.38 o 
   2   4  29        0.37        1.82     27.54 o 
   0   0  30        3.52        5.72     35.86 o 
   1   0  30        0.00        3.28     14.69 o 
   2   0  30        4.57        4.18     14.51 o 
   3   0  30        0.05       -1.65     10.95 o 
   4   0  30       26.97        9.54      8.14 o 
   5   0  30        0.49       10.84     12.86 o 
   1   1  30        0.36        8.55     12.10 o 
   2   1  30        3.37        7.76      6.06 o 
   3   1  30        4.28        5.06      5.64 o 
   4   1  30        4.53       11.65      6.96 o 
   0   2  30        0.31       -2.02     15.94 o 
   1   2  30        0.65        1.68      8.18 o 
   2   2  30        0.12        0.43      6.58 o 
   3   2  30        0.23        5.10      7.61 o 
   4   2  30        3.63       11.45      8.80 o 
   1   3  30        2.02        0.35     10.00 o 
   2   3  30        4.26       -3.35      8.25 o 
   1   1  31        3.78       10.65     11.87 o 
   2   1  31        0.00        2.92      9.90 o 
   3   1  31        2.31       -2.02     10.21 o 
   0   2  31        0.27       10.54     15.86 o 
   1   2  31        0.12        1.57      9.36 o 
   2   2  31        1.35        1.15      8.08 o 
   0   0  32        1.81        1.04     22.34 o 
                                                 
